# Supplementary material for: Bis(2-methyl-1H-imidazole-κN 3)silver(I) nitrate dihydrate
Source: Acta Crystallogr Sect E Struct Rep Online. 2009 Nov 7;65(Pt 12):m1535. doi: 10.1107/S1600536809045838 (PMC2972043; doi:10.1107/S1600536809045838)
Supplement: Supplementary file 1 [file e-65-m1535-sup1.cif]

##############################################################################
###                                                                        ###
###        Electronic paper (Acta Crystallographica Section E)             ###
###                                                                        ###
##############################################################################
#                                                                            #
# This CIF contains the data in a paper accepted for publication in Acta     #
# Crystallographica Section E. It conforms to the requirements of Notes      #
# for Authors for Section E, and has been peer reviewed under the auspices   #
# of the IUCr Commission on Journals.                                        #
#                                                                            #
# Full details of the Crystallographic Information File format               #
# are given in the paper "The Crystallographic Information File (CIF):       #
# a New Standard Archive File for Crystallography" by S. R. Hall, F. H.      #
# Allen and I. D. Brown [Acta Cryst. (1991), A47, 655-685].                  #
#                                                                            #
# The current version of the core CIF dictionary is obtainable from          #
# ftp://ftp.iucr.org/pub/cif_core.dic. The current version number is 2.4.    #
#                                                                            #
# Software is freely available for graphical display of the structure(s) in  #
# this CIF.  For information consult the CIF home page http://www.iucr.org/  #
# cif/home.html                                                              #
#                                                                            #
# This file may be used for bona fide research purposes within the           #
# scientific community so long as proper attribution is given to the journal # 
# article from which it was obtained.                                        #
#                                                                            #
##############################################################################
                                             
data_global
_audit_creation_method     SHELXL-97
_journal_date_recd_electronic     2009-10-29
_journal_date_accepted     2009-11-01
_journal_name_full     'Acta Crystallographica, Section E'
_journal_year     2009
_journal_volume     65
_journal_issue     12
_journal_page_first     m1535
_journal_page_last     m1535
_journal_paper_category     QM
_journal_coeditor_code     BT5122
_publ_contact_author
;
Dr Cong Fang-Di
Department of Basic Science
Tianjin Agricultural University
Tjianjin 300384
People's Republic of China
;
_publ_contact_author_email     congfangdi666@yahoo.com.cn
_publ_contact_author_fax     ?
_publ_contact_author_phone     ?
_publ_section_title
;
Bis(2-methyl-1<i>H</i>-imidazole-\k<i>N</i>^3^)silver(I) nitrate dihydrate
;
loop_
    _publ_author_name
    _publ_author_address
    'Cong, Fang-Di'
;
Department of Basic Science
Tianjin Agricultural University
Tjianjin 300384
People's Republic of China
;
    'Yu, Feng-Yang'
;
Department of Basic Science
Tianjin Agricultural University
Tjianjin 300384
People's Republic of China
;
    'Wei, Zhen'
;
Department of Basic Science
Tianjin Agricultural University
Tjianjin 300384
People's Republic of China
;
    'Ng, Seik Weng'
;
Department of Chemistry
University of Malaya
50603 Kuala Lumpur
Malaysia
;
_publ_section_synopsis     .
data_I
_audit_creation_method     SHELXL-97
_chemical_name_systematic
;
Bis(2-methyl-1<i>H</i>-imidazole-\k<i>N</i>^3^)silver(I) nitrate dihydrate
;
_chemical_name_common     ?
_chemical_formula_moiety     'C8 H12 Ag1 N4 +, N O3 -, 2(H2 O)'
_chemical_formula_sum     'C8 H16 Ag N5 O5'
_chemical_formula_iupac     '[Ag (C 4 H 6 N2)2] N O3, 2H2 O'
_chemical_formula_weight     370.13
_chemical_melting_point     ?
_symmetry_cell_setting     Monoclinic
_symmetry_space_group_name_H-M     'P 21/n'
_symmetry_space_group_name_Hall     '-P 2yn'
loop_
    _symmetry_equiv_pos_as_xyz
    'x, y, z'
    '-x+1/2, y+1/2, -z+1/2'
    '-x, -y, -z'
    'x-1/2, -y-1/2, z-1/2'
_cell_length_a     6.8001(4)
_cell_length_b     17.0196(9)
_cell_length_c     12.1453(7)
_cell_angle_alpha     90.00
_cell_angle_beta     101.6910(10)
_cell_angle_gamma     90.00
_cell_volume     1376.48(13)
_cell_formula_units_Z     4
_cell_measurement_reflns_used     3827
_cell_measurement_theta_min     2.9
_cell_measurement_theta_max     26.1
_cell_measurement_temperature     295(2)
_exptl_crystal_description     Block
_exptl_crystal_colour     Colorless
_exptl_crystal_size_max     0.21
_exptl_crystal_size_mid     0.19
_exptl_crystal_size_min     0.17
_exptl_crystal_density_diffrn     1.786
_exptl_crystal_density_meas     ?
_exptl_crystal_density_method     'not measured'
_exptl_crystal_F_000     744
_exptl_absorpt_coefficient_mu     1.489
_exptl_absorpt_correction_type     Multi-scan
_exptl_absorpt_process_details     '(SADABS; Sheldrick, 1996)'
_exptl_absorpt_correction_T_min     0.7451
_exptl_absorpt_correction_T_max     0.7859
_diffrn_ambient_temperature     295(2)
_diffrn_radiation_type     MoK\a
_diffrn_radiation_wavelength     0.71073
_diffrn_radiation_source     'fine-focus sealed tube'
_diffrn_radiation_monochromator     graphite
_diffrn_measurement_device_type     'Bruker APEX2'
_diffrn_measurement_method     '\f and \w'
_diffrn_detector_area_resol_mean     ?
_diffrn_reflns_number     7483
_diffrn_reflns_av_R_equivalents     0.0200
_diffrn_reflns_av_sigmaI/netI     0.0237
_diffrn_reflns_theta_min     2.09
_diffrn_reflns_theta_max     26.07
_diffrn_reflns_theta_full     26.07
_diffrn_measured_fraction_theta_max     0.999
_diffrn_measured_fraction_theta_full     0.999
_diffrn_reflns_limit_h_min     -4
_diffrn_reflns_limit_h_max     8
_diffrn_reflns_limit_k_min     -19
_diffrn_reflns_limit_k_max     21
_diffrn_reflns_limit_l_min     -15
_diffrn_reflns_limit_l_max     14
_diffrn_standards_number     0
_diffrn_standards_interval_count     0
_diffrn_standards_interval_time     0
_diffrn_standards_decay_%     0
_reflns_number_total     2721
_reflns_number_gt     2083
_reflns_threshold_expression     I>2\s(I)
_refine_ls_structure_factor_coef     Fsqd
_refine_ls_matrix_type     full
_refine_ls_R_factor_all     0.0363
_refine_ls_R_factor_gt     0.0243
_refine_ls_wR_factor_gt     0.0659
_refine_ls_wR_factor_ref     0.0730
_refine_ls_goodness_of_fit_ref     0.993
_refine_ls_restrained_S_all     0.992
_refine_ls_number_reflns     2721
_refine_ls_number_parameters     198
_refine_ls_number_restraints     6
_refine_ls_hydrogen_treatment     mixed
_refine_ls_weighting_scheme     calc
_refine_ls_weighting_details
         'calc w=1/[\s^2^(Fo^2^)+(0.0441P)^2^+0.0379P] where P=(Fo^2^+2Fc^2^)/3'
_atom_sites_solution_hydrogens     geom
_atom_sites_solution_primary     direct
_atom_sites_solution_secondary     difmap
_refine_ls_shift/su_max     0.001
_refine_ls_shift/su_mean     0.001
_refine_diff_density_max     0.543
_refine_diff_density_min     -0.335
_refine_ls_extinction_method     none
_refine_ls_extinction_coef     ?
loop_
    _atom_type_symbol
    _atom_type_description
    _atom_type_scat_dispersion_real
    _atom_type_scat_dispersion_imag
    _atom_type_scat_source
    'C' 'C' 0.0033 0.0016
                         'International Tables Vol C Tables 4.2.6.8 and 6.1.1.4'
    'H' 'H' 0.0000 0.0000
                         'International Tables Vol C Tables 4.2.6.8 and 6.1.1.4'
    'N' 'N' 0.0061 0.0033
                         'International Tables Vol C Tables 4.2.6.8 and 6.1.1.4'
    'O' 'O' 0.0106 0.0060
                         'International Tables Vol C Tables 4.2.6.8 and 6.1.1.4'
    'Ag' 'Ag' -0.8971 1.1015
                         'International Tables Vol C Tables 4.2.6.8 and 6.1.1.4'
_computing_data_collection     'APEX2 (Bruker, 2007)'
_computing_cell_refinement     'SAINT (Bruker, 2007)'
_computing_data_reduction     'SAINT (Bruker, 2007)'
_computing_structure_solution     'SHELXS97 (Sheldrick, 2008)'
_computing_structure_refinement     'SHELXL97 (Sheldrick, 2008)'
_computing_molecular_graphics     'X-SEED (Barbour, 2001)'
_computing_publication_material     'publCIF (Westrip, 2009)'
loop_
    _atom_site_type_symbol
    _atom_site_label
    _atom_site_fract_x
    _atom_site_fract_y
    _atom_site_fract_z
    _atom_site_U_iso_or_equiv
    _atom_site_adp_type
    _atom_site_calc_flag
    _atom_site_refinement_flags
    _atom_site_occupancy
    _atom_site_disorder_assembly
    _atom_site_disorder_group
    Ag Ag1 0.63346(3) 0.501978(10) 0.882866(16) 0.02240(9) Uani d . 1 . .
    O O1 -0.1909(3) 0.26078(11) 0.44924(15) 0.0315(5) Uani d . 1 . .
    O O2 -0.0592(3) 0.30353(12) 0.61645(17) 0.0404(5) Uani d . 1 . .
    O O3 -0.2399(3) 0.19831(13) 0.59642(18) 0.0458(6) Uani d . 1 . .
    O O1w 0.1172(3) 0.35094(12) 0.38606(16) 0.0266(4) Uani d D 1 . .
    O O2w 0.3941(3) 0.24560(11) 0.34310(17) 0.0292(4) Uani d D 1 . .
    N N1 0.4754(4) 0.49985(11) 0.7163(2) 0.0217(5) Uani d . 1 . .
    N N2 0.2877(3) 0.45702(14) 0.55959(19) 0.0257(5) Uani d D 1 . .
    H H2 0.228(4) 0.4222(13) 0.514(2) 0.043(9) Uiso d D 1 . .
    N N3 0.7904(3) 0.50045(10) 1.0498(2) 0.0201(5) Uani d . 1 . .
    N N4 0.9606(3) 0.45734(13) 1.21030(19) 0.0219(5) Uani d D 1 . .
    H H4 1.010(4) 0.4257(12) 1.2620(16) 0.025(8) Uiso d D 1 . .
    N N5 -0.1639(3) 0.25410(13) 0.55457(19) 0.0275(5) Uani d . 1 . .
    C C1 0.3998(4) 0.56352(16) 0.6500(2) 0.0242(6) Uani d . 1 . .
    H H1 0.4245 0.6160 0.6694 0.029 Uiso calc R 1 . .
    C C2 0.2853(4) 0.53782(17) 0.5535(2) 0.0267(6) Uani d . 1 . .
    H H2A 0.2177 0.5685 0.4944 0.032 Uiso calc R 1 . .
    C C3 0.4044(4) 0.43623(15) 0.6586(2) 0.0230(6) Uani d . 1 . .
    C C4 0.4422(4) 0.35360(15) 0.6951(3) 0.0344(7) Uani d . 1 . .
    H H4A 0.5512 0.3517 0.7592 0.052 Uiso calc R 1 . .
    H H4B 0.4764 0.3235 0.6349 0.052 Uiso calc R 1 . .
    H H4C 0.3236 0.3321 0.7150 0.052 Uiso calc R 1 . .
    C C5 0.8772(4) 0.56384(16) 1.1123(2) 0.0232(6) Uani d . 1 . .
    H H5 0.8652 0.6160 1.0893 0.028 Uiso calc R 1 . .
    C C6 0.9816(4) 0.53821(16) 1.2118(2) 0.0243(6) Uani d . 1 . .
    H H6 1.0535 0.5687 1.2698 0.029 Uiso calc R 1 . .
    C C7 0.8427(3) 0.43705(16) 1.1119(2) 0.0206(6) Uani d . 1 . .
    C C8 0.7814(4) 0.35502(14) 1.0811(2) 0.0318(7) Uani d . 1 . .
    H H8A 0.6674 0.3552 1.0198 0.048 Uiso calc R 1 . .
    H H8B 0.7466 0.3290 1.1447 0.048 Uiso calc R 1 . .
    H H8C 0.8906 0.3277 1.0589 0.048 Uiso calc R 1 . .
    H H11 0.192(5) 0.3164(18) 0.366(3) 0.089(16) Uiso d D 1 . .
    H H12 0.029(4) 0.3258(17) 0.412(3) 0.052(11) Uiso d D 1 . .
    H H21 0.517(2) 0.2499(19) 0.374(3) 0.060(11) Uiso d D 1 . .
    H H22 0.392(5) 0.2426(19) 0.2737(10) 0.066(12) Uiso d D 1 . .
loop_
    _atom_site_aniso_label
    _atom_site_aniso_U_11
    _atom_site_aniso_U_22
    _atom_site_aniso_U_33
    _atom_site_aniso_U_12
    _atom_site_aniso_U_13
    _atom_site_aniso_U_23
    Ag1 0.01779(13) 0.02855(14) 0.01956(14) -0.00075(8) 0.00074(9) -0.00051(8)
    O1 0.0306(10) 0.0386(11) 0.0230(11) -0.0041(9) 0.0001(8) -0.0002(8)
    O2 0.0438(12) 0.0364(12) 0.0350(13) -0.0013(10) -0.0064(10) -0.0126(10)
    O3 0.0549(14) 0.0491(13) 0.0362(13) -0.0194(11) 0.0157(11) -0.0026(10)
    O1w 0.0270(11) 0.0253(11) 0.0268(11) 0.0008(9) 0.0038(9) 0.0015(8)
    O2w 0.0280(11) 0.0296(11) 0.0276(12) 0.0012(9) 0.0001(9) -0.0027(9)
    N1 0.0174(11) 0.0250(12) 0.0218(12) -0.0016(8) 0.0017(9) -0.0017(9)
    N2 0.0221(12) 0.0310(14) 0.0230(13) 0.0004(10) 0.0023(10) -0.0050(11)
    N3 0.0196(12) 0.0203(11) 0.0203(12) 0.0006(8) 0.0036(9) -0.0008(8)
    N4 0.0223(12) 0.0226(12) 0.0204(12) 0.0018(10) 0.0037(10) 0.0034(10)
    N5 0.0212(11) 0.0294(12) 0.0305(14) 0.0031(10) 0.0019(10) -0.0050(10)
    C1 0.0249(14) 0.0219(14) 0.0254(15) 0.0006(11) 0.0038(12) 0.0017(11)
    C2 0.0258(15) 0.0308(15) 0.0239(15) 0.0043(12) 0.0060(12) 0.0043(12)
    C3 0.0171(13) 0.0274(14) 0.0251(15) -0.0001(11) 0.0056(11) -0.0034(11)
    C4 0.0351(16) 0.0227(15) 0.0426(18) 0.0058(12) 0.0008(14) -0.0025(12)
    C5 0.0247(15) 0.0183(13) 0.0258(16) -0.0015(10) 0.0033(12) -0.0043(11)
    C6 0.0223(14) 0.0264(15) 0.0247(15) -0.0048(12) 0.0058(11) -0.0056(12)
    C7 0.0167(13) 0.0229(14) 0.0242(15) 0.0025(10) 0.0088(11) 0.0005(11)
    C8 0.0326(15) 0.0213(14) 0.0416(18) -0.0033(12) 0.0075(13) -0.0019(12)
loop_
    _geom_bond_atom_site_label_1
    _geom_bond_atom_site_label_2
    _geom_bond_site_symmetry_2
    _geom_bond_distance
    _geom_bond_publ_flag
    Ag1 N1 . 2.090(2) ?
    Ag1 N3 . 2.091(2) ?
    O1 N5 . 1.260(3) ?
    O2 N5 . 1.250(3) ?
    O3 N5 . 1.238(3) ?
    O1w H11 . 0.845(10) ?
    O1w H12 . 0.848(10) ?
    O2w H21 . 0.844(10) ?
    O2w H22 . 0.842(10) ?
    N1 C3 . 1.326(3) ?
    N1 C1 . 1.385(3) ?
    N2 C3 . 1.347(4) ?
    N2 C2 . 1.377(4) ?
    N2 H2 . 0.856(10) ?
    N3 C7 . 1.323(3) ?
    N3 C5 . 1.381(3) ?
    N4 C7 . 1.342(3) ?
    N4 C6 . 1.384(4) ?
    N4 H4 . 0.844(10) ?
    C1 C2 . 1.342(4) ?
    C1 H1 . 0.9300 ?
    C2 H2A . 0.9300 ?
    C3 C4 . 1.481(4) ?
    C4 H4A . 0.9600 ?
    C4 H4B . 0.9600 ?
    C4 H4C . 0.9600 ?
    C5 C6 . 1.344(4) ?
    C5 H5 . 0.9300 ?
    C6 H6 . 0.9300 ?
    C7 C8 . 1.483(3) ?
    C8 H8A . 0.9600 ?
    C8 H8B . 0.9600 ?
    C8 H8C . 0.9600 ?
loop_
    _geom_angle_atom_site_label_1
    _geom_angle_atom_site_label_2
    _geom_angle_atom_site_label_3
    _geom_angle_site_symmetry_1
    _geom_angle_site_symmetry_3
    _geom_angle
    _geom_angle_publ_flag
    N1 Ag1 N3 . . 178.27(7) ?
    H11 O1w H12 . . 106(4) ?
    H21 O2w H22 . . 105(3) ?
    C3 N1 C1 . . 106.2(2) ?
    C3 N1 Ag1 . . 125.87(18) ?
    C1 N1 Ag1 . . 127.32(17) ?
    C3 N2 C2 . . 108.0(2) ?
    C3 N2 H2 . . 121(2) ?
    C2 N2 H2 . . 131(2) ?
    C7 N3 C5 . . 106.7(2) ?
    C7 N3 Ag1 . . 126.03(17) ?
    C5 N3 Ag1 . . 126.92(16) ?
    C7 N4 C6 . . 108.0(2) ?
    C7 N4 H4 . . 125.1(18) ?
    C6 N4 H4 . . 126.9(19) ?
    O3 N5 O2 . . 120.2(2) ?
    O3 N5 O1 . . 119.9(2) ?
    O2 N5 O1 . . 119.9(2) ?
    C2 C1 N1 . . 109.5(2) ?
    C2 C1 H1 . . 125.3 ?
    N1 C1 H1 . . 125.3 ?
    C1 C2 N2 . . 106.3(2) ?
    C1 C2 H2A . . 126.9 ?
    N2 C2 H2A . . 126.9 ?
    N1 C3 N2 . . 110.0(2) ?
    N1 C3 C4 . . 126.5(2) ?
    N2 C3 C4 . . 123.5(2) ?
    C3 C4 H4A . . 109.5 ?
    C3 C4 H4B . . 109.5 ?
    H4A C4 H4B . . 109.5 ?
    C3 C4 H4C . . 109.5 ?
    H4A C4 H4C . . 109.5 ?
    H4B C4 H4C . . 109.5 ?
    C6 C5 N3 . . 109.3(2) ?
    C6 C5 H5 . . 125.4 ?
    N3 C5 H5 . . 125.4 ?
    C5 C6 N4 . . 106.1(2) ?
    C5 C6 H6 . . 127.0 ?
    N4 C6 H6 . . 127.0 ?
    N3 C7 N4 . . 109.9(2) ?
    N3 C7 C8 . . 126.5(2) ?
    N4 C7 C8 . . 123.6(2) ?
    C7 C8 H8A . . 109.5 ?
    C7 C8 H8B . . 109.5 ?
    H8A C8 H8B . . 109.5 ?
    C7 C8 H8C . . 109.5 ?
    H8A C8 H8C . . 109.5 ?
    H8B C8 H8C . . 109.5 ?
loop_
    _geom_torsion_atom_site_label_1
    _geom_torsion_atom_site_label_2
    _geom_torsion_atom_site_label_3
    _geom_torsion_atom_site_label_4
    _geom_torsion_site_symmetry_1
    _geom_torsion_site_symmetry_2
    _geom_torsion_site_symmetry_3
    _geom_torsion_site_symmetry_4
    _geom_torsion
    _geom_torsion_publ_flag
    C3 N1 C1 C2 . . . . -0.2(3) ?
    Ag1 N1 C1 C2 . . . . -171.9(2) ?
    N1 C1 C2 N2 . . . . 0.4(3) ?
    C3 N2 C2 C1 . . . . -0.5(3) ?
    C1 N1 C3 N2 . . . . -0.1(3) ?
    Ag1 N1 C3 N2 . . . . 171.74(19) ?
    C1 N1 C3 C4 . . . . -179.5(3) ?
    Ag1 N1 C3 C4 . . . . -7.7(4) ?
    C2 N2 C3 N1 . . . . 0.4(3) ?
    C2 N2 C3 C4 . . . . 179.8(2) ?
    C7 N3 C5 C6 . . . . 0.1(3) ?
    Ag1 N3 C5 C6 . . . . -173.71(19) ?
    N3 C5 C6 N4 . . . . 0.5(3) ?
    C7 N4 C6 C5 . . . . -1.0(3) ?
    C5 N3 C7 N4 . . . . -0.8(3) ?
    Ag1 N3 C7 N4 . . . . 173.13(18) ?
    C5 N3 C7 C8 . . . . 178.6(2) ?
    Ag1 N3 C7 C8 . . . . -7.5(4) ?
    C6 N4 C7 N3 . . . . 1.1(3) ?
    C6 N4 C7 C8 . . . . -178.2(2) ?
loop_
    _geom_hbond_atom_site_label_D
    _geom_hbond_atom_site_label_H
    _geom_hbond_atom_site_label_A
    _geom_hbond_site_symmetry_A
    _geom_hbond_distance_DH
    _geom_hbond_distance_HA
    _geom_hbond_distance_DA
    _geom_hbond_angle_DHA
    _geom_hbond_publ_flag
    N2 H2 O1w . 0.860(10)
                        1.990(10)
                                2.838(3) 169(3) yes
    N4 H4 O1w 1_656 0.840(10)
                            1.990(10)
                                    2.837(3) 178(3) yes
    O1w H11 O2w . 0.850(10)
                          1.890(10)
                                  2.726(3) 170(4) yes
    O1w H12 O1 . 0.850(10)
                         1.990(10)
                                 2.826(3) 171(3) yes
    O2w H21 O1 1_655 0.840(10)
                             2.020(10)
                                     2.867(3) 179(4) yes
    O2w H22 O2 4_665 0.840(10)
                             2.15(2) 2.955(3) 159(3) yes
