# Supplementary material for: Bis(2-methyl-1H-imidazole-κN 3)silver(I) nitrate dihydrate
Source: Acta Crystallogr Sect E Struct Rep Online. 2009 Nov 7;65(Pt 12):m1535. doi: 10.1107/S1600536809045838 (PMC2972043; doi:10.1107/S1600536809045838)
Supplement: Supplementary file 2 [file e-65-m1535-Isup2.hkl]

# 
# h,k,l, Fc-squared, Fo-squared, sigma(Fo-squared) and status flag 
# 
data_I
_shelx_title '  P21/n' 
_shelx_refln_list_code          4 
_shelx_F_calc_maximum      305.93 
_exptl_crystal_F_000       744.00 
_reflns_d_resolution_high  0.8086 
 
loop_ 
 _symmetry_equiv_pos_as_xyz 
 'x, y, z' 
 '-x+1/2, y+1/2, -z+1/2' 
 '-x, -y, -z' 
 'x-1/2, -y-1/2, z-1/2' 
 
_cell_length_a     6.8001 
_cell_length_b    17.0196 
_cell_length_c    12.1453 
_cell_angle_alpha  90.000 
_cell_angle_beta  101.691 
_cell_angle_gamma  90.000 
 
_shelx_F_squared_multiplier     1.000 
 
loop_ 
 _refln_index_h 
 _refln_index_k 
 _refln_index_l 
 _refln_F_squared_calc 
 _refln_F_squared_meas 
 _refln_F_squared_sigma 
 _refln_observed_status 
   2   0   0      547.03      582.09     20.32 o 
   4   0   0     5642.35     5806.19     71.68 o 
   6   0   0      162.41      179.32     11.96 o 
   8   0   0     1071.37     1097.80     44.84 o 
   1   1   0     4002.28     4121.80     45.54 o 
   2   1   0     2570.54     2944.62     26.45 o 
   3   1   0     4643.66     4471.02     38.73 o 
   4   1   0       45.47       48.04      4.09 o 
   5   1   0     1212.47     1211.48     21.48 o 
   6   1   0      140.80      137.89      8.89 o 
   7   1   0      951.64      952.76     27.25 o 
   8   1   0        0.11       -3.99     10.03 o 
   0   2   0    22733.45    23609.93    350.04 o 
   1   2   0       59.92       56.50      2.44 o 
   2   2   0       75.96       82.99      3.33 o 
   3   2   0       83.85       90.99      4.13 o 
   4   2   0     3151.65     3075.26     36.40 o 
   5   2   0       12.86        5.95      3.94 o 
   6   2   0      389.62      372.85     13.11 o 
   7   2   0       54.19       49.50     11.32 o 
   8   2   0     1235.71     1198.36     48.34 o 
   1   3   0     8691.17     8896.70     77.18 o 
   2   3   0     1680.59     1791.63     20.44 o 
   3   3   0     6885.41     6991.56    102.20 o 
   4   3   0       14.59       13.05      2.99 o 
   5   3   0     1306.91     1271.77     33.23 o 
   6   3   0       25.04       20.17      7.29 o 
   7   3   0     1264.94     1294.74     59.11 o 
   8   3   0        4.94       -5.75      9.44 o 
   0   4   0    37206.43    38849.39    559.96 o 
   1   4   0       12.72       13.78      1.91 o 
   2   4   0      499.58      529.17     11.28 o 
   3   4   0       76.80       80.23      3.76 o 
   4   4   0     3418.47     3316.15     32.54 o 
   5   4   0        3.86       10.32      4.15 o 
   6   4   0      631.74      620.29     21.87 o 
   7   4   0        4.77       -0.14      6.65 o 
   8   4   0      809.68      789.72     40.15 o 
   1   5   0     2944.59     2856.82     47.25 o 
   2   5   0     2316.70     2492.53     29.51 o 
   3   5   0     4192.62     4266.10     36.79 o 
   4   5   0      105.75       99.67      6.13 o 
   5   5   0      602.15      620.45     20.54 o 
   6   5   0       72.49       71.18      9.97 o 
   7   5   0     1834.54     1806.18     42.56 o 
   0   6   0     9631.31    10195.68     88.39 o 
   1   6   0       12.01        8.44      1.91 o 
   2   6   0        2.73        4.30      2.61 o 
   3   6   0      689.55      739.99     10.34 o 
   4   6   0     1378.41     1333.44     23.08 o 
   5   6   0        3.22       -3.90      4.77 o 
   6   6   0      141.03      141.92     15.57 o 
   7   6   0       54.86       62.40     11.20 o 
   1   7   0     7052.00     7305.44    100.75 o 
   2   7   0       62.84       53.69      4.75 o 
   3   7   0     1720.94     1636.81     25.52 o 
   4   7   0      101.45       89.97     11.67 o 
   5   7   0      460.65      451.00     18.49 o 
   6   7   0       11.52        5.80     21.24 o 
   7   7   0     1816.43     1856.23     44.57 o 
   0   8   0     6578.70     6284.66     58.89 o 
   1   8   0      177.03      153.98      5.43 o 
   2   8   0      255.81      253.85      9.11 o 
   3   8   0      513.67      500.32     13.90 o 
   4   8   0     3306.24     3065.76     59.01 o 
   5   8   0       81.10       73.84      9.92 o 
   6   8   0      497.82      472.07     24.87 o 
   7   8   0        1.21       -8.99     12.54 o 
   1   9   0     3674.10     3590.66     36.09 o 
   2   9   0      377.62      388.19     11.67 o 
   3   9   0     1159.57     1110.16     33.11 o 
   4   9   0       69.29       73.23      9.22 o 
   5   9   0      627.38      596.57     23.70 o 
   6   9   0        4.31        1.73      6.80 o 
   7   9   0     2004.52     1929.86     93.67 o 
   0  10   0      410.34      354.39      9.02 o 
   1  10   0       12.22       10.50      2.71 o 
   2  10   0       24.36       31.75      4.85 o 
   3  10   0       36.80       35.81      7.69 o 
   4  10   0     1029.91     1018.06     27.44 o 
   5  10   0       23.13       17.86      7.16 o 
   6  10   0      142.54      131.65     29.25 o 
   7  10   0        0.04        8.95      8.80 o 
   1  11   0     3347.92     3307.04     30.41 o 
   2  11   0        1.50       -1.83      3.93 o 
   3  11   0     1556.79     1563.29     27.62 o 
   4  11   0       96.45       96.30      8.96 o 
   5  11   0      382.37      360.34     18.43 o 
   6  11   0       85.63       74.33     18.92 o 
   7  11   0     1428.80     1429.59     53.80 o 
   0  12   0     4646.33     4458.28     63.15 o 
   1  12   0      218.58      230.14      8.52 o 
   2  12   0       74.00       77.84      6.20 o 
   3  12   0      153.31      141.76      9.60 o 
   4  12   0     3413.29     3400.60     60.98 o 
   5  12   0       69.73       69.46     10.67 o 
   6  12   0      220.34      184.73     22.41 o 
   1  13   0     2060.92     2054.72     33.11 o 
   2  13   0      327.97      328.24     11.15 o 
   3  13   0       37.51       31.96      6.47 o 
   4  13   0       12.58        9.31      5.96 o 
   5  13   0      616.49      591.75     23.99 o 
   6  13   0      162.23      168.52     16.45 o 
   0  14   0     3483.77     3526.93     56.33 o 
   1  14   0        1.04        4.41      5.49 o 
   2  14   0       13.59        8.73      4.38 o 
   3  14   0      240.64      229.10     13.54 o 
   4  14   0     1873.65     1907.64     35.21 o 
   5  14   0       12.96       11.38      7.81 o 
   6  14   0       16.67        7.99      8.85 o 
   1  15   0     1448.85     1414.83     28.87 o 
   2  15   0       22.78       18.16      6.17 o 
   3  15   0      399.61      413.27     13.91 o 
   4  15   0        3.46       -7.56      5.34 o 
   5  15   0      347.32      305.20     19.12 o 
   0  16   0     3786.08     4019.09    100.22 o 
   1  16   0      151.14      133.92     10.75 o 
   2  16   0       26.73       29.36     10.51 o 
   3  16   0       86.87       86.60      8.28 o 
   4  16   0     1738.22     1689.74     30.15 o 
   5  16   0       36.68       25.06      9.87 o 
   1  17   0      770.04      771.35     29.46 o 
   2  17   0      208.52      214.56     13.76 o 
   3  17   0      251.29      233.21     14.92 o 
   4  17   0        7.56        7.30      6.17 o 
   0  18   0      851.43      931.34     46.42 o 
   1  18   0        0.69       -6.15      7.80 o 
   2  18   0        3.04       10.36      7.11 o 
   3  18   0        6.12        4.35      7.12 o 
   4  18   0      769.86      748.07     39.58 o 
   1  19   0      511.59      539.46     45.50 o 
   2  19   0        1.04       -0.67      8.97 o 
   3  19   0      353.06      351.32     18.84 o 
   0  20   0     2346.91     2587.00     86.96 o 
   1  20   0       91.34      102.15     23.23 o 
   2  20   0       10.87       10.81     10.30 o 
  -7   0   1     3568.60     3781.50     85.48 o 
  -5   0   1      523.77      468.55     16.19 o 
  -3   0   1     6806.90     6407.31     80.67 o 
  -1   0   1       28.15       59.75      4.68 o 
   1   0   1     4027.87     4334.69     67.42 o 
   3   0   1      447.01      444.17     18.03 o 
   5   0   1     5603.27     5708.87     74.82 o 
   7   0   1      241.04      223.25     20.18 o 
  -8   1   1       69.58       48.34     14.45 o 
  -7   1   1       70.84       87.86     16.41 o 
  -6   1   1     2591.79     2676.32     32.49 o 
  -5   1   1       34.02       26.24      4.38 o 
  -4   1   1     1128.12     1026.25     15.19 o 
  -3   1   1      188.20      183.40      5.73 o 
  -2   1   1     5745.81     5801.36     45.70 o 
  -1   1   1      709.73      817.59     17.40 o 
   0   1   1     6485.53     6521.44     98.13 o 
   1   1   1      195.68      227.31      6.04 o 
   2   1   1     1621.22     1551.47     16.01 o 
   3   1   1      177.72      185.96      6.92 o 
   4   1   1     5626.11     5840.62     51.27 o 
   5   1   1       41.86       42.04      4.82 o 
   6   1   1      152.85      155.75     11.27 o 
   7   1   1       25.11       24.42      7.47 o 
   8   1   1     1569.21     1616.91     56.40 o 
  -8   2   1        3.37        3.72     10.88 o 
  -7   2   1     2319.07     2406.01     37.83 o 
  -6   2   1        2.68        1.22      4.17 o 
  -5   2   1       16.77       15.12      5.44 o 
  -4   2   1       94.22      101.47      5.21 o 
  -3   2   1      491.09      458.97      8.61 o 
  -2   2   1      243.07      245.51      5.51 o 
  -1   2   1       47.04       45.53      2.23 o 
   0   2   1       51.33       50.38      2.72 o 
   1   2   1       14.95       17.34      1.60 o 
   2   2   1      953.07      931.21     11.10 o 
   3   2   1      200.35      212.99      6.10 o 
   4   2   1       24.35       29.81      3.67 o 
   5   2   1     7699.46     8044.51     79.06 o 
   6   2   1       21.29       21.48      5.42 o 
   7   2   1      510.81      536.97     20.72 o 
   8   2   1        8.93       12.45     10.64 o 
  -8   3   1       83.89       43.46     14.53 o 
  -7   3   1       40.33       35.70     14.80 o 
  -6   3   1     2472.00     2423.44     35.56 o 
  -5   3   1       14.56       17.57      4.04 o 
  -4   3   1     4903.35     4942.35     44.41 o 
  -3   3   1      366.74      371.33      7.72 o 
  -2   3   1     4549.80     4512.72     43.51 o 
  -1   3   1     5013.51     5368.25     49.27 o 
   0   3   1     9167.53     9209.75     79.29 o 
   1   3   1      171.51      200.36      5.67 o 
   2   3   1    11889.86    12147.08     89.87 o 
   3   3   1      202.65      203.67      9.37 o 
   4   3   1     4284.59     4214.39     47.04 o 
   5   3   1       19.98       25.68      5.11 o 
   6   3   1      313.97      296.73     12.21 o 
   7   3   1      148.93      162.89     14.01 o 
   8   3   1     1161.40     1161.20     48.71 o 
  -8   4   1        0.87        4.45      8.24 o 
  -7   4   1     2386.56     2446.95     49.03 o 
  -6   4   1       16.13        7.92      6.37 o 
  -5   4   1      473.21      469.73     17.13 o 
  -4   4   1        0.06        1.06      2.30 o 
  -3   4   1     9529.28     9511.81    124.50 o 
  -2   4   1      660.85      648.40      9.91 o 
  -1   4   1      170.62      181.03      5.36 o 
   0   4   1       13.45       15.63      2.06 o 
   1   4   1    11177.08    11151.99    154.82 o 
   2   4   1      370.51      362.95     10.10 o 
   3   4   1      327.08      319.44      6.89 o 
   4   4   1       64.31       59.39      4.25 o 
   5   4   1     3230.69     3249.02     72.73 o 
   6   4   1        0.44       -2.28      5.44 o 
   7   4   1      171.11      171.41     14.65 o 
  -8   5   1      341.56      357.58     21.17 o 
  -7   5   1       10.50       10.64      7.31 o 
  -6   5   1     1522.91     1430.40     34.22 o 
  -5   5   1      330.67      354.91     16.07 o 
  -4   5   1      932.26      910.66     13.85 o 
  -3   5   1       64.55       68.82      3.65 o 
  -2   5   1     6818.34     6647.58     54.10 o 
  -1   5   1     5444.94     5990.24     55.94 o 
   0   5   1     6042.51     5999.70     48.16 o 
   1   5   1       26.23       35.64      3.11 o 
   2   5   1     1051.21     1052.94     16.68 o 
   3   5   1       56.03       51.58      4.33 o 
   4   5   1     3394.10     3296.30     39.03 o 
   5   5   1       16.13       20.38      4.81 o 
   6   5   1      616.96      611.20     22.64 o 
   7   5   1        9.96       19.57     11.58 o 
  -7   6   1     2347.24     2305.23     90.76 o 
  -6   6   1       10.69        8.33     10.30 o 
  -5   6   1       15.26       16.29      8.37 o 
  -4   6   1        4.75       10.98      5.40 o 
  -3   6   1     5485.04     5552.69     46.08 o 
  -2   6   1      255.17      294.58      8.58 o 
  -1   6   1       97.69       96.63      3.98 o 
   0   6   1        1.10        0.89      1.17 o 
   1   6   1    12721.40    13236.55     98.74 o 
   2   6   1        1.40       -0.15      2.58 o 
   3   6   1       35.18       36.41      4.07 o 
   4   6   1        6.22        4.46      3.28 o 
   5   6   1     6946.29     6978.98    136.78 o 
   6   6   1       23.29       14.06      6.97 o 
   7   6   1      228.57      200.50     16.03 o 
  -7   7   1       33.62       33.98      9.63 o 
  -6   7   1     1377.87     1273.85     43.00 o 
  -5   7   1      112.21      125.19     11.23 o 
  -4   7   1      637.53      608.56     19.54 o 
  -3   7   1      123.31      140.36      6.14 o 
  -2   7   1     5087.31     5041.11     49.75 o 
  -1   7   1      339.10      342.84      7.32 o 
   0   7   1     6571.92     6665.54     43.37 o 
   1   7   1        0.59        1.90      1.88 o 
   2   7   1      916.05      844.41     15.82 o 
   3   7   1       32.28       35.24      6.07 o 
   4   7   1     2160.18     2059.96     38.93 o 
   5   7   1        1.13        0.24      7.94 o 
   6   7   1      470.58      450.07     20.54 o 
   7   7   1       96.31       86.08     12.68 o 
  -7   8   1     2372.24     2390.32     72.27 o 
  -6   8   1       18.06       12.96      6.92 o 
  -5   8   1      449.47      414.08     18.32 o 
  -4   8   1      260.12      248.99     22.31 o 
  -3   8   1    11825.58    11755.91    111.17 o 
  -2   8   1      385.19      369.26     11.83 o 
  -1   8   1       19.78       24.43      2.90 o 
   0   8   1      137.60      115.94      3.59 o 
   1   8   1    10597.20    10818.14     87.32 o 
   2   8   1      376.22      372.65     15.97 o 
   3   8   1      229.92      222.43      9.76 o 
   4   8   1       58.28       51.62      8.20 o 
   5   8   1     3829.20     4014.41     64.82 o 
   6   8   1        0.57        6.64      6.81 o 
   7   8   1      167.29      159.87     15.42 o 
  -7   9   1      180.23      171.80     24.45 o 
  -6   9   1      956.53      907.55     29.09 o 
  -5   9   1      225.53      239.91     14.99 o 
  -4   9   1      656.68      630.71     20.85 o 
  -3   9   1      117.34      115.30      7.89 o 
  -2   9   1     4032.43     4016.31     38.15 o 
  -1   9   1       99.42      112.94      8.48 o 
   0   9   1     4795.26     4829.25     36.67 o 
   1   9   1        0.34        0.11      1.84 o 
   2   9   1     1200.90     1111.96     19.82 o 
   3   9   1        0.10       -2.94      3.53 o 
   4   9   1     2376.14     2306.45     54.63 o 
   5   9   1      102.86      114.71     11.81 o 
   6   9   1      787.27      787.29     27.68 o 
   7   9   1        1.55      -11.10      7.52 o 
  -7  10   1      569.40      601.37     31.46 o 
  -6  10   1       73.11       87.98     12.29 o 
  -5  10   1       13.48        4.05      6.13 o 
  -4  10   1        1.94        1.07      5.16 o 
  -3  10   1     2967.58     3028.24     40.68 o 
  -2  10   1        2.87        2.90      2.68 o 
  -1  10   1        3.67        6.60      2.37 o 
   0  10   1       28.05       28.25      2.88 o 
   1  10   1     8801.39     8896.83     76.78 o 
   2  10   1       25.78       27.55      4.81 o 
   3  10   1       42.66       41.79      5.97 o 
   4  10   1      127.17      124.30     11.37 o 
   5  10   1     1402.42     1420.77     35.59 o 
   6  10   1        9.19       22.12      8.89 o 
   7  10   1      121.47      110.59     14.77 o 
  -7  11   1       23.04        9.07      9.55 o 
  -6  11   1     1330.54     1294.17     43.15 o 
  -5  11   1       30.35       19.13      7.42 o 
  -4  11   1      420.55      415.33     23.87 o 
  -3  11   1       24.97       27.20      5.87 o 
  -2  11   1     4408.28     4380.98     53.50 o 
  -1  11   1      569.70      639.40     17.43 o 
   0  11   1     4279.56     4252.54     32.13 o 
   1  11   1        6.50       11.26      2.71 o 
   2  11   1      342.80      348.25     10.55 o 
   3  11   1       72.44       74.71      7.52 o 
   4  11   1     2127.68     2014.43     41.37 o 
   5  11   1        2.21        4.13      6.61 o 
   6  11   1      447.08      477.14     35.44 o 
  -6  12   1       23.07        9.10     12.29 o 
  -5  12   1      276.37      255.27     16.69 o 
  -4  12   1       69.15       64.22      8.13 o 
  -3  12   1     4326.15     4263.22     54.74 o 
  -2  12   1       16.24       10.35      6.14 o 
  -1  12   1        4.76        6.50      3.02 o 
   0  12   1       11.78       21.90      3.91 o 
   1  12   1     3977.17     4092.41     42.17 o 
   2  12   1        4.69        3.70      3.68 o 
   3  12   1      157.48      148.96      9.70 o 
   4  12   1        0.10        0.67      5.15 o 
   5  12   1      968.21      929.74     31.88 o 
   6  12   1        1.47        0.92     10.32 o 
  -6  13   1      743.36      680.33     43.86 o 
  -5  13   1       89.48      115.53     12.88 o 
  -4  13   1       39.68       35.56      7.05 o 
  -3  13   1       68.66       60.21      7.85 o 
  -2  13   1     1510.16     1483.48     23.44 o 
  -1  13   1      593.48      610.94     13.70 o 
   0  13   1     1935.87     1925.70     26.14 o 
   1  13   1        1.22        2.57      3.93 o 
   2  13   1      185.58      173.76      9.07 o 
   3  13   1       26.27       14.80      5.27 o 
   4  13   1     1896.18     1901.26     36.77 o 
   5  13   1       17.09       14.20     13.05 o 
   6  13   1      207.83      182.60     16.70 o 
  -6  14   1       28.12       25.27      9.87 o 
  -5  14   1        5.02        3.52      9.16 o 
  -4  14   1        0.12        3.79      5.74 o 
  -3  14   1      792.40      795.22     20.67 o 
  -2  14   1       71.83       55.47      6.76 o 
  -1  14   1        9.63       11.37      5.59 o 
   0  14   1       31.71       26.97      6.14 o 
   1  14   1     1412.92     1463.43     32.06 o 
   2  14   1       49.72       48.68      6.00 o 
   3  14   1       71.80       76.39      9.10 o 
   4  14   1      121.23       96.85     12.14 o 
   5  14   1     1145.95     1187.19     34.76 o 
   6  14   1       27.92       21.62     10.02 o 
  -5  15   1        0.22       -2.95      6.85 o 
  -4  15   1       16.32       22.65      7.24 o 
  -3  15   1        3.63       -0.76      4.43 o 
  -2  15   1     2346.57     2266.41     58.89 o 
  -1  15   1       70.86       69.46      8.30 o 
   0  15   1     2069.17     2042.30     34.79 o 
   1  15   1        1.50        2.40      5.15 o 
   2  15   1        3.17        1.10      5.54 o 
   3  15   1       10.38        9.46      6.64 o 
   4  15   1     1450.02     1365.74     26.61 o 
   5  15   1        9.28        4.58      7.49 o 
  -5  16   1      108.27       90.58     24.49 o 
  -4  16   1      176.81      194.34     13.03 o 
  -3  16   1      842.15      862.07     20.13 o 
  -2  16   1        3.36        7.38      6.15 o 
  -1  16   1        6.39       13.83      6.08 o 
   0  16   1       30.04       33.38      8.65 o 
   1  16   1     1036.08     1023.48     25.20 o 
   2  16   1      232.70      200.13     12.97 o 
   3  16   1       73.65       71.24      8.49 o 
   4  16   1        5.49       -2.47      5.29 o 
   5  16   1      222.10      235.71     17.88 o 
  -4  17   1      305.84      326.09     14.32 o 
  -3  17   1        3.89        3.35      6.83 o 
  -2  17   1      735.23      718.37     22.35 o 
  -1  17   1      357.51      362.36     21.26 o 
   0  17   1      923.92      941.02     32.05 o 
   1  17   1        0.03       -1.92      5.64 o 
   2  17   1      509.18      552.63     31.40 o 
   3  17   1       75.38       75.96     10.60 o 
   4  17   1     1024.64      995.83     23.74 o 
  -4  18   1        0.10        4.12      7.61 o 
  -3  18   1      271.70      287.03     16.72 o 
  -2  18   1        3.46       -3.15      6.29 o 
  -1  18   1        0.39        5.17      8.87 o 
   0  18   1        6.18       11.20     11.45 o 
   1  18   1      322.08      329.55     21.26 o 
   2  18   1        0.74       -3.40      6.00 o 
   3  18   1       48.08       42.43      9.47 o 
   4  18   1        9.16       11.32      9.60 o 
  -3  19   1        6.15       -3.34      7.25 o 
  -2  19   1      644.32      585.62     31.78 o 
  -1  19   1       81.35       95.34     21.15 o 
   0  19   1      664.07      634.12     28.85 o 
   1  19   1        0.12        3.46      8.68 o 
   2  19   1      119.26      133.69     14.71 o 
   3  19   1       77.91       94.14     13.67 o 
  -2  20   1       51.30       49.72     12.91 o 
  -1  20   1        0.11        6.29     10.31 o 
   0  20   1       32.49       46.88     39.58 o 
   1  20   1      749.78      804.25     33.30 o 
   2  20   1       13.87        7.51     10.38 o 
   0  21   1      231.06      249.79     22.14 o 
  -8   0   2      194.56      206.67     21.42 o 
  -6   0   2     2142.97     2183.64     40.58 o 
  -4   0   2       18.91       17.62      4.70 o 
  -2   0   2    93594.10    95708.57    962.41 o 
   0   0   2      813.72      870.25     18.68 o 
   2   0   2     7822.32     7526.91     82.84 o 
   4   0   2      314.82      327.81     12.46 o 
   6   0   2     1338.80     1316.08     43.17 o 
  -8   1   2       10.31       -0.75     10.81 o 
  -7   1   2      645.92      654.02     18.53 o 
  -6   1   2       19.72       19.39      4.68 o 
  -5   1   2     2394.90     2251.03     27.14 o 
  -4   1   2        9.87        2.42      2.56 o 
  -3   1   2     2105.37     1975.83     21.25 o 
  -2   1   2       49.70       47.95      3.06 o 
  -1   1   2     5967.28     5999.87     66.97 o 
   0   1   2      320.58      351.03      5.27 o 
   1   1   2     5916.88     5702.25     51.13 o 
   2   1   2      258.67      246.88      5.76 o 
   3   1   2     1970.18     1961.88     23.49 o 
   4   1   2     1386.11     1461.84     19.43 o 
   5   1   2     1715.12     1594.12     32.91 o 
   6   1   2       19.30       15.20      6.44 o 
   7   1   2      267.40      240.98     15.40 o 
  -8   2   2       43.76       32.59     13.76 o 
  -7   2   2        1.60        7.88      5.53 o 
  -6   2   2     1589.47     1654.81     24.24 o 
  -5   2   2       92.09      103.10      6.35 o 
  -4   2   2       65.12       57.32      5.35 o 
  -3   2   2       62.72       63.64      5.06 o 
  -2   2   2    33924.73    35064.47    248.02 o 
  -1   2   2       89.99       98.06      4.50 o 
   0   2   2      537.97      550.55      8.29 o 
   1   2   2      412.26      401.30      6.29 o 
   2   2   2    10125.21    10444.09     78.74 o 
   3   2   2       63.99       75.94      4.08 o 
   4   2   2     1110.01     1131.26     16.65 o 
   5   2   2       47.72       47.20      6.04 o 
   6   2   2     2935.29     3091.39     42.72 o 
   7   2   2       19.27       11.43      7.07 o 
  -8   3   2       25.09       19.36     12.57 o 
  -7   3   2      476.11      476.43     20.66 o 
  -6   3   2        8.20       15.90      5.10 o 
  -5   3   2     2814.05     2821.18     41.00 o 
  -4   3   2        7.84        4.80      2.71 o 
  -3   3   2     5246.87     5430.03     45.89 o 
  -2   3   2      358.97      370.18      6.87 o 
  -1   3   2     4758.83     4812.36     46.17 o 
   0   3   2       66.97       74.62      3.05 o 
   1   3   2    13726.71    13875.39    101.00 o 
   2   3   2      100.81       97.50      4.72 o 
   3   3   2     3293.27     3342.37     31.34 o 
   4   3   2       81.08       73.57      5.81 o 
   5   3   2     2637.11     2531.31     63.88 o 
   6   3   2       26.51       19.16      5.55 o 
   7   3   2      365.94      366.58     26.36 o 
  -8   4   2      510.64      465.26     22.52 o 
  -7   4   2        3.31        1.84      6.91 o 
  -6   4   2     1639.26     1603.08     36.04 o 
  -5   4   2        1.68        3.11      3.36 o 
  -4   4   2      160.31      152.24      6.19 o 
  -3   4   2      170.09      159.74      5.84 o 
  -2   4   2    14025.65    14003.46    105.73 o 
  -1   4   2      139.29      155.74      6.90 o 
   0   4   2      714.15      728.13      9.45 o 
   1   4   2       18.48       18.16      2.02 o 
   2   4   2     1259.85     1199.81     13.31 o 
   3   4   2        0.23        4.16      1.95 o 
   4   4   2      804.13      811.59     17.10 o 
   5   4   2       29.99       31.79      5.56 o 
   6   4   2     1198.26     1202.51     31.55 o 
   7   4   2       12.21        8.44      7.55 o 
  -8   5   2       23.64       18.15      9.29 o 
  -7   5   2      427.09      440.31     20.72 o 
  -6   5   2       74.69       84.13     10.45 o 
  -5   5   2     1977.76     1988.10     39.01 o 
  -4   5   2      552.79      505.14     10.68 o 
  -3   5   2     1411.11     1329.01     20.07 o 
  -2   5   2       64.49       71.77      6.54 o 
  -1   5   2     7360.16     7638.00     70.48 o 
   0   5   2       87.92      104.68      5.00 o 
   1   5   2     6728.96     6862.25     43.94 o 
   2   5   2      120.73      131.57      4.83 o 
   3   5   2      470.84      439.47     11.23 o 
   4   5   2        4.49        1.57      3.34 o 
   5   5   2     3696.55     3641.10     84.11 o 
   6   5   2       20.23       29.96      8.06 o 
   7   5   2      149.15      154.97     23.84 o 
  -8   6   2       19.40       22.30      9.72 o 
  -7   6   2        0.28      -14.21      9.68 o 
  -6   6   2      694.79      632.48     23.00 o 
  -5   6   2      117.40      130.82     11.36 o 
  -4   6   2        7.28        9.17      4.26 o 
  -3   6   2       80.73       74.75      3.84 o 
  -2   6   2    11846.22    12047.49    109.79 o 
  -1   6   2       33.94       48.47      4.06 o 
   0   6   2        0.38        5.83      1.61 o 
   1   6   2      307.88      319.18      5.73 o 
   2   6   2     8243.18     7685.68     75.02 o 
   3   6   2       93.04       96.41      5.69 o 
   4   6   2      464.48      472.30     18.97 o 
   5   6   2        4.72        6.14     10.07 o 
   6   6   2     1798.40     1791.15     40.97 o 
   7   6   2        1.54       -0.05      7.32 o 
  -7   7   2      112.68      100.73     12.92 o 
  -6   7   2       73.58       75.20     10.58 o 
  -5   7   2     1346.79     1306.59     58.13 o 
  -4   7   2        6.05        5.40      5.06 o 
  -3   7   2     5153.70     4920.51     45.73 o 
  -2   7   2       73.83       84.56      4.73 o 
  -1   7   2     2634.26     2524.94     25.40 o 
   0   7   2     1755.83     1925.00     19.51 o 
   1   7   2      717.33      605.16      8.63 o 
   2   7   2       33.09       35.31      3.09 o 
   3   7   2     1451.94     1417.04     21.05 o 
   4   7   2       77.16       94.24      9.69 o 
   5   7   2     3197.35     3174.77     55.16 o 
   6   7   2        0.77       -6.23      9.43 o 
   7   7   2        5.93       -0.17      7.74 o 
  -7   8   2       49.16       40.52     10.16 o 
  -6   8   2     1571.19     1571.18     38.40 o 
  -5   8   2      139.45      113.43     11.21 o 
  -4   8   2      133.92      123.36     14.73 o 
  -3   8   2        3.84        1.80      2.97 o 
  -2   8   2     3129.94     2961.21     30.50 o 
  -1   8   2      331.44      347.33      8.07 o 
   0   8   2      296.40      309.54      6.81 o 
   1   8   2      360.13      368.44      6.97 o 
   2   8   2     1048.94      906.80     17.24 o 
   3   8   2       17.73       21.41      7.08 o 
   4   8   2      832.85      879.16     24.86 o 
   5   8   2       21.20       16.58      6.75 o 
   6   8   2      940.59      988.68     53.73 o 
   7   8   2       11.32       -5.05      7.30 o 
  -7   9   2      248.38      257.96     27.00 o 
  -6   9   2       31.91       17.80      7.73 o 
  -5   9   2      754.80      790.59     25.26 o 
  -4   9   2      192.65      202.40     13.08 o 
  -3   9   2     2496.56     2467.96     35.02 o 
  -2   9   2        3.35        6.10      3.16 o 
  -1   9   2     4724.61     4775.28     43.15 o 
   0   9   2      358.65      380.02      6.61 o 
   1   9   2     2637.87     2474.64     35.18 o 
   2   9   2       17.15       26.24      4.47 o 
   3   9   2     1134.40     1153.38     24.54 o 
   4   9   2       89.74      116.70     22.81 o 
   5   9   2     3851.64     3973.90     65.81 o 
   6   9   2       16.68       29.05     11.96 o 
   7   9   2       24.54       11.40      8.93 o 
  -7  10   2       14.69       16.53      9.25 o 
  -6  10   2      724.46      731.25     36.17 o 
  -5  10   2        6.22       -2.49      5.56 o 
  -4  10   2       10.29       11.89      7.09 o 
  -3  10   2        6.20        2.37      4.38 o 
  -2  10   2     1375.83     1336.45     31.63 o 
  -1  10   2       19.79       20.78      3.13 o 
   0  10   2       50.52       53.32      3.48 o 
   1  10   2      171.17      161.09      5.55 o 
   2  10   2     4083.66     4104.63     42.19 o 
   3  10   2      125.89      119.62      8.34 o 
   4  10   2      156.58      164.08     24.65 o 
   5  10   2        4.22        2.64      6.18 o 
   6  10   2     1366.67     1365.12     37.87 o 
  -7  11   2      238.41      236.19     27.76 o 
  -6  11   2       93.17       89.73     13.55 o 
  -5  11   2      765.93      714.93     38.36 o 
  -4  11   2        4.94        0.76      4.94 o 
  -3  11   2     2237.22     2214.10     36.41 o 
  -2  11   2        9.85        5.00      5.19 o 
  -1  11   2     2590.92     2562.80     26.03 o 
   0  11   2      722.32      743.02     10.18 o 
   1  11   2     1152.77     1080.12     20.88 o 
   2  11   2       16.54       23.08      4.43 o 
   3  11   2      509.86      486.87     15.80 o 
   4  11   2      462.15      438.77     33.79 o 
   5  11   2     2377.87     2362.07     49.23 o 
   6  11   2       10.72       -7.78      7.04 o 
  -6  12   2     1772.16     1833.84     44.75 o 
  -5  12   2       49.57       37.74      9.04 o 
  -4  12   2       71.44       68.94      8.29 o 
  -3  12   2       92.60       83.18      8.16 o 
  -2  12   2     2424.48     2367.26     34.27 o 
  -1  12   2        1.48        1.25      2.92 o 
   0  12   2      100.59      102.44      8.78 o 
   1  12   2      209.82      218.91      8.57 o 
   2  12   2     2428.35     2460.88     31.42 o 
   3  12   2       21.17       20.20      5.63 o 
   4  12   2      320.85      307.64     15.85 o 
   5  12   2       27.18       14.14      7.84 o 
   6  12   2      816.68      871.24     74.92 o 
  -6  13   2       14.19       10.26      7.95 o 
  -5  13   2      129.85      113.81     12.79 o 
  -4  13   2      143.29      139.59     10.60 o 
  -3  13   2     1960.23     1895.55     44.57 o 
  -2  13   2       40.45       41.26      6.31 o 
  -1  13   2     1819.56     1810.43     21.99 o 
   0  13   2        8.62       -0.32      4.23 o 
   1  13   2      112.76      108.36      6.76 o 
   2  13   2        8.81       11.29      4.44 o 
   3  13   2     1524.02     1439.19     24.66 o 
   4  13   2      112.17      117.83     10.24 o 
   5  13   2     1478.71     1494.55     39.38 o 
   6  13   2        4.85        5.51      7.99 o 
  -6  14   2     1205.72     1223.95     53.12 o 
  -5  14   2       58.66       55.28     11.83 o 
  -4  14   2        3.39       -1.54      5.61 o 
  -3  14   2       10.07       12.18      5.66 o 
  -2  14   2     4136.19     4120.63     57.15 o 
  -1  14   2       78.53       83.78     10.84 o 
   0  14   2        2.33        2.39      4.84 o 
   1  14   2      427.54      448.42     16.18 o 
   2  14   2     3895.90     3794.50     43.56 o 
   3  14   2       66.04       69.53      8.52 o 
   4  14   2       39.52       46.78     12.81 o 
   5  14   2       16.25       11.89      8.30 o 
  -5  15   2      241.44      242.96     17.58 o 
  -4  15   2        2.29       -3.79      5.64 o 
  -3  15   2     1083.65     1065.63     24.72 o 
  -2  15   2       10.03        7.42      6.04 o 
  -1  15   2     1117.11     1123.38     25.21 o 
   0  15   2       58.54       58.51      7.58 o 
   1  15   2      196.40      232.04     12.70 o 
   2  15   2        7.05        3.23      5.48 o 
   3  15   2      344.45      328.18     12.91 o 
   4  15   2       47.56       44.43      8.46 o 
   5  15   2      779.19      764.06     28.95 o 
  -5  16   2      129.21      131.35     14.68 o 
  -4  16   2       29.32       19.16     16.54 o 
  -3  16   2       44.30       38.18      6.69 o 
  -2  16   2     2294.92     2402.04     41.40 o 
  -1  16   2       40.40       33.30      9.45 o 
   0  16   2       46.49       44.34     13.45 o 
   1  16   2       16.88       11.47      6.42 o 
   2  16   2     1760.02     1907.70     36.64 o 
   3  16   2        4.18       -0.87      4.95 o 
   4  16   2       94.73       94.18     10.54 o 
   5  16   2        6.11        5.20      7.19 o 
  -4  17   2       24.62       25.76      7.92 o 
  -3  17   2      675.47      643.04     22.32 o 
  -2  17   2        0.97        0.79      5.68 o 
  -1  17   2      936.45      940.82     32.31 o 
   0  17   2       90.65      103.12     17.23 o 
   1  17   2      534.81      582.96     20.22 o 
   2  17   2       17.33       16.17      8.08 o 
   3  17   2      565.25      540.15     29.07 o 
   4  17   2        3.94        7.70      7.07 o 
  -4  18   2        4.41       -2.49      7.47 o 
  -3  18   2       14.52       18.91     12.66 o 
  -2  18   2     1253.98     1292.73     70.99 o 
  -1  18   2        9.16       21.89      9.70 o 
   0  18   2        0.06        6.42      8.52 o 
   1  18   2       37.23       35.10     10.91 o 
   2  18   2     1193.65     1149.77     29.65 o 
   3  18   2       39.83       42.22      9.73 o 
  -3  19   2      356.71      320.28     18.09 o 
  -2  19   2        1.95        7.03      9.51 o 
  -1  19   2      326.56      291.44     22.82 o 
   0  19   2        4.14       12.44      9.47 o 
   1  19   2      279.01      280.89     20.92 o 
   2  19   2        0.15       -0.79      6.86 o 
   3  19   2      115.97      120.48     16.30 o 
  -2  20   2     1546.79     1608.79     47.71 o 
  -1  20   2       47.20       23.26     11.31 o 
   0  20   2       12.34      -10.28      8.85 o 
   1  20   2        0.22       -3.00      8.44 o 
   2  20   2      425.51      462.43     26.66 o 
  -7   0   3       61.21       53.28      9.44 o 
  -5   0   3     1721.79     1518.62     30.50 o 
  -3   0   3     1262.60     1282.36     34.90 o 
  -1   0   3      137.16      144.91     11.46 o 
   1   0   3     3202.63     3194.90     56.44 o 
   3   0   3    13191.20    13809.31    148.97 o 
   5   0   3      460.09      473.37     17.29 o 
   7   0   3      666.42      700.04     34.97 o 
  -8   1   3     1154.25     1195.21     46.55 o 
  -7   1   3        0.54        4.32      9.30 o 
  -6   1   3      600.18      579.30     14.07 o 
  -5   1   3      140.71      172.72      8.67 o 
  -4   1   3     2983.29     2948.91     30.95 o 
  -3   1   3      545.86      693.34     11.56 o 
  -2   1   3     3727.35     3591.94     79.72 o 
  -1   1   3     1743.46     1837.76     27.40 o 
   0   1   3     3034.03     2928.41     29.87 o 
   1   1   3      225.18      226.24      5.38 o 
   2   1   3     9439.94     9259.66     71.66 o 
   3   1   3        0.07        3.97      2.28 o 
   4   1   3      161.13      177.98      7.11 o 
   5   1   3        0.61        4.60      4.21 o 
   6   1   3     3063.77     3138.02     87.32 o 
   7   1   3        0.79        0.55      6.61 o 
  -8   2   3        2.35       16.68     11.70 o 
  -7   2   3      135.30      150.22     10.23 o 
  -6   2   3       13.90       18.89      4.52 o 
  -5   2   3     2518.85     2518.54     29.63 o 
  -4   2   3       73.75       61.24      4.70 o 
  -3   2   3      371.81      409.79     11.04 o 
  -2   2   3      671.66      700.20     16.44 o 
  -1   2   3      997.08      958.40     19.77 o 
   0   2   3     1538.36     1492.09     15.18 o 
   1   2   3      119.49      120.56      4.38 o 
   2   2   3      161.43      150.75      5.01 o 
   3   2   3    12634.89    13183.65    101.08 o 
   4   2   3       67.61       65.24      5.78 o 
   5   2   3      654.62      664.60     23.08 o 
   6   2   3       16.26       18.05      6.13 o 
   7   2   3      519.71      543.72     21.68 o 
  -8   3   3     1073.55     1066.84     41.20 o 
  -7   3   3        1.70       14.38      7.51 o 
  -6   3   3     1479.07     1479.86     26.47 o 
  -5   3   3       42.76       38.62      5.17 o 
  -4   3   3     2268.45     2227.69     26.82 o 
  -3   3   3        0.02        3.44      2.55 o 
  -2   3   3     9464.16     9116.11    102.98 o 
  -1   3   3      601.66      651.72     16.67 o 
   0   3   3     7949.68     7973.55     69.05 o 
   1   3   3      236.84      251.73      5.15 o 
   2   3   3     5856.26     5880.97     48.29 o 
   3   3   3       32.48       35.12      5.49 o 
   4   3   3     1444.76     1367.14     18.96 o 
   5   3   3      116.89      131.98      8.62 o 
   6   3   3     2660.51     2725.77     40.37 o 
   7   3   3       17.97       31.53     12.43 o 
  -8   4   3       22.48       21.77      9.32 o 
  -7   4   3       37.05       34.22      9.04 o 
  -6   4   3        9.69       -1.70      5.91 o 
  -5   4   3     2707.20     2740.88     35.39 o 
  -4   4   3      187.18      162.50      6.77 o 
  -3   4   3      125.26      137.15      5.37 o 
  -2   4   3      313.91      300.87      9.17 o 
  -1   4   3     4271.43     4149.27     40.59 o 
   0   4   3      704.26      682.70      9.91 o 
   1   4   3     1133.88     1142.17     12.10 o 
   2   4   3      563.38      533.75      9.86 o 
   3   4   3     6372.79     6380.22     53.69 o 
   4   4   3        0.25        0.94      3.33 o 
   5   4   3      493.19      498.27     14.83 o 
   6   4   3       84.58       74.24     10.43 o 
   7   4   3      541.96      535.65     32.43 o 
  -8   5   3      755.19      713.15     79.63 o 
  -7   5   3       40.41       45.08      9.87 o 
  -6   5   3      745.82      741.10     26.73 o 
  -5   5   3      198.27      161.01     12.04 o 
  -4   5   3     3975.67     3966.29     38.36 o 
  -3   5   3      101.49      121.71      5.05 o 
  -2   5   3     3089.49     2979.96     29.93 o 
  -1   5   3      721.17      756.21     14.19 o 
   0   5   3     3014.29     3049.99     28.02 o 
   1   5   3        3.68        1.16      1.36 o 
   2   5   3     5153.93     4925.18     37.20 o 
   3   5   3       29.57       27.74      4.08 o 
   4   5   3      528.93      549.34     14.29 o 
   5   5   3       69.50       52.44      7.70 o 
   6   5   3     1334.07     1383.41     43.26 o 
   7   5   3        0.21        7.73      7.87 o 
  -8   6   3        1.08        8.51     19.92 o 
  -7   6   3       41.30       60.33     10.88 o 
  -6   6   3       13.11       12.14      6.86 o 
  -5   6   3     4121.40     4044.86     63.04 o 
  -4   6   3       55.47       53.44      6.19 o 
  -3   6   3      154.12      150.22      5.50 o 
  -2   6   3      464.01      457.46      9.91 o 
  -1   6   3    17207.00    17378.96    128.93 o 
   0   6   3       72.72       71.84      3.32 o 
   1   6   3        5.79        6.42      1.85 o 
   2   6   3      115.97      115.02      4.93 o 
   3   6   3    12721.24    13402.97    120.65 o 
   4   6   3        3.29        8.08      3.96 o 
   5   6   3      152.55      161.44     12.89 o 
   6   6   3       36.62       56.21     13.43 o 
   7   6   3      837.18      865.29     30.32 o 
  -7   7   3        3.90       -4.07      6.87 o 
  -6   7   3      259.06      222.51     24.23 o 
  -5   7   3       19.67       15.61      6.98 o 
  -4   7   3     2255.07     2222.53     31.54 o 
  -3   7   3       51.20       55.99      7.75 o 
  -2   7   3     4231.88     4192.09     39.93 o 
  -1   7   3      162.19      173.10      5.53 o 
   0   7   3      509.94      435.42      7.69 o 
   1   7   3      518.16      613.28      9.10 o 
   2   7   3     3183.03     3054.83     30.35 o 
   3   7   3       45.68       50.28      5.02 o 
   4   7   3     1082.93     1125.70     28.63 o 
   5   7   3       49.15       42.64     14.79 o 
   6   7   3      363.85      337.02     18.60 o 
   7   7   3       25.82       31.28     11.29 o 
  -7   8   3       55.45       62.72     15.37 o 
  -6   8   3       27.63       21.62      8.01 o 
  -5   8   3     4967.09     4934.20     74.37 o 
  -4   8   3      146.13      148.56     11.43 o 
  -3   8   3      173.25      175.72      7.52 o 
  -2   8   3        8.71        7.93      2.86 o 
  -1   8   3     5393.45     5673.78     71.67 o 
   0   8   3      471.76      430.05      7.98 o 
   1   8   3      327.39      307.56     10.00 o 
   2   8   3      144.02      164.25      6.92 o 
   3   8   3     6091.93     6505.28     85.49 o 
   4   8   3       57.90       61.58      9.00 o 
   5   8   3      644.58      668.40     24.03 o 
   6   8   3       18.16       15.25      8.19 o 
   7   8   3      921.39      974.93     33.38 o 
  -7   9   3       30.94       30.26      9.81 o 
  -6   9   3      360.83      340.04     26.96 o 
  -5   9   3        0.02       -3.40      7.78 o 
  -4   9   3     2996.86     3013.29     51.30 o 
  -3   9   3      113.75      116.79      7.91 o 
  -2   9   3     3452.07     3354.34     35.04 o 
  -1   9   3      179.74      188.57      8.06 o 
   0   9   3     1571.61     1514.45     18.55 o 
   1   9   3      413.73      415.71     11.19 o 
   2   9   3     3877.23     3941.46     40.35 o 
   3   9   3      118.88      123.13      8.25 o 
   4   9   3     1134.73     1083.02     29.04 o 
   5   9   3       58.31       59.95     17.89 o 
   6   9   3      350.15      355.67     19.93 o 
  -7  10   3       12.70        7.43      8.16 o 
  -6  10   3       11.12       10.61      9.19 o 
  -5  10   3     1892.48     1984.45     96.54 o 
  -4  10   3        4.41       13.27      5.64 o 
  -3  10   3      374.76      366.06     20.97 o 
  -2  10   3      127.84      130.67      8.67 o 
  -1  10   3    12129.21    12339.75     98.02 o 
   0  10   3      140.83      139.29      5.31 o 
   1  10   3       15.77        9.92      4.53 o 
   2  10   3       97.76       86.11      6.08 o 
   3  10   3     2277.09     2273.16     34.23 o 
   4  10   3        2.52       -7.05      5.02 o 
   5  10   3       56.40       47.58     13.47 o 
   6  10   3       18.10        3.85      7.95 o 
  -7  11   3        0.18       -3.66      7.79 o 
  -6  11   3      330.94      330.21     19.77 o 
  -5  11   3       14.30       13.63      7.06 o 
  -4  11   3     2089.62     2095.13     41.52 o 
  -3  11   3      428.35      446.29     21.76 o 
  -2  11   3     2673.49     2660.66     30.78 o 
  -1  11   3      115.94      120.05      5.77 o 
   0  11   3      329.95      299.67      6.75 o 
   1  11   3      677.94      671.99     19.18 o 
   2  11   3     3122.23     2996.44     35.00 o 
   3  11   3       12.97       12.54      4.50 o 
   4  11   3      628.03      635.44     23.12 o 
   5  11   3        6.61        5.44     14.44 o 
   6  11   3      450.04      446.76     23.19 o 
  -6  12   3        3.87       -1.97      7.19 o 
  -5  12   3     1811.15     1768.10     41.40 o 
  -4  12   3       29.27       17.11      6.24 o 
  -3  12   3       43.63       48.13      7.61 o 
  -2  12   3        0.32        1.32      4.09 o 
  -1  12   3     2556.08     2634.89     31.47 o 
   0  12   3       41.97       38.35      4.75 o 
   1  12   3      303.17      319.72     11.05 o 
   2  12   3        6.85        5.18      4.04 o 
   3  12   3     1461.49     1516.03     24.84 o 
   4  12   3        0.43       -0.94      6.18 o 
   5  12   3      464.71      456.36     21.78 o 
   6  12   3        0.73       -2.86      7.77 o 
  -6  13   3        0.88        5.59     13.93 o 
  -5  13   3        2.03        7.95      7.89 o 
  -4  13   3     1568.55     1568.34     31.52 o 
  -3  13   3      186.62      193.58     11.04 o 
  -2  13   3     1757.52     1691.28     28.79 o 
  -1  13   3       56.35       60.35      5.07 o 
   0  13   3      232.72      237.40     11.50 o 
   1  13   3        0.17       -0.12      3.66 o 
   2  13   3     3079.37     2923.03     36.16 o 
   3  13   3       92.30       81.53      7.45 o 
   4  13   3      397.30      434.40     16.83 o 
   5  13   3        0.24        3.48     11.85 o 
  -6  14   3       15.03        8.02      9.31 o 
  -5  14   3      778.36      789.63     28.05 o 
  -4  14   3       41.49       41.91     11.00 o 
  -3  14   3        6.50       13.06      9.22 o 
  -2  14   3       30.60       44.65     10.21 o 
  -1  14   3     1910.28     1914.79     27.55 o 
   0  14   3      221.52      237.39     12.03 o 
   1  14   3       20.86       17.16      5.96 o 
   2  14   3      183.55      192.99      9.50 o 
   3  14   3     1481.95     1479.34     29.79 o 
   4  14   3       35.39       29.83      7.36 o 
   5  14   3      155.28      127.40     28.43 o 
  -5  15   3       15.16        7.97      8.20 o 
  -4  15   3     1116.84     1117.54     29.58 o 
  -3  15   3        4.88        2.47      5.45 o 
  -2  15   3     1055.83     1018.21     24.82 o 
  -1  15   3       43.68       44.95     10.19 o 
   0  15   3       22.43       24.09      7.73 o 
   1  15   3       19.84       28.07      7.00 o 
   2  15   3     2183.17     2096.32     37.77 o 
   3  15   3        3.80        6.05      5.74 o 
   4  15   3      138.03      142.03     11.81 o 
   5  15   3       32.75       41.84      9.12 o 
  -5  16   3      272.88      288.73     21.15 o 
  -4  16   3        0.46        5.04      6.22 o 
  -3  16   3        4.42       11.37      5.51 o 
  -2  16   3       13.72        5.79      6.25 o 
  -1  16   3      690.14      720.60     27.47 o 
   0  16   3      194.68      176.33     11.78 o 
   1  16   3      203.27      218.87     13.94 o 
   2  16   3       18.94       12.97      6.68 o 
   3  16   3      363.79      333.24     16.75 o 
   4  16   3       41.03       27.68      7.68 o 
  -4  17   3      853.07      805.16     34.91 o 
  -3  17   3       73.43       78.40     10.59 o 
  -2  17   3     1034.27     1036.40     34.63 o 
  -1  17   3       47.93       41.99     10.27 o 
   0  17   3      462.12      477.77     23.58 o 
   1  17   3       85.38       87.95     10.21 o 
   2  17   3     1321.49     1351.22     31.59 o 
   3  17   3        9.32        9.73      9.01 o 
   4  17   3      192.89      197.36     13.97 o 
  -4  18   3        1.29        6.12      8.12 o 
  -3  18   3       25.15       24.41      8.24 o 
  -2  18   3       47.07       26.83     10.17 o 
  -1  18   3      469.23      477.97     24.25 o 
   0  18   3        2.23       -2.41      8.21 o 
   1  18   3        2.38        9.98      9.88 o 
   2  18   3       33.70       17.78     10.39 o 
   3  18   3      603.53      629.19     28.68 o 
  -3  19   3      167.31      166.57     19.05 o 
  -2  19   3      454.09      479.67     26.10 o 
  -1  19   3       14.70       23.17     10.91 o 
   0  19   3       88.05       45.73     12.30 o 
   1  19   3       79.76       59.63     17.09 o 
   2  19   3      533.47      510.05     25.57 o 
  -2  20   3        0.10        3.16     10.58 o 
  -1  20   3      535.17      492.76     29.02 o 
   0  20   3        9.90        0.35      9.57 o 
   1  20   3       81.75       71.98     14.17 o 
  -8   0   4      939.18      928.36     40.15 o 
  -6   0   4       94.16       81.56      9.63 o 
  -4   0   4    20324.00    20708.30    232.61 o 
  -2   0   4      257.69      257.93     16.11 o 
   0   0   4    25158.03    26162.18    265.83 o 
   2   0   4     1998.01     2006.57     31.04 o 
   4   0   4     3715.93     3601.47     90.84 o 
   6   0   4      181.37      162.22     17.82 o 
  -8   1   4       17.59        1.83     11.04 o 
  -7   1   4     1077.83     1092.25     23.95 o 
  -6   1   4       30.94       25.48      4.95 o 
  -5   1   4     1145.39     1107.25     21.70 o 
  -4   1   4       51.44       45.13      6.73 o 
  -3   1   4     4059.70     4006.73     56.17 o 
  -2   1   4      183.25      210.26     10.55 o 
  -1   1   4     4661.48     4415.82     55.87 o 
   0   1   4      324.94      320.26      7.00 o 
   1   1   4     2603.39     2560.83     24.82 o 
   2   1   4       54.69       57.39      5.08 o 
   3   1   4     2039.24     1990.47     23.21 o 
   4   1   4       15.20       20.70      4.00 o 
   5   1   4      431.31      440.58     14.55 o 
   6   1   4        8.21        1.13      8.61 o 
   7   1   4      824.00      834.23     53.98 o 
  -8   2   4      564.64      611.38     25.25 o 
  -7   2   4       82.10       68.34      7.99 o 
  -6   2   4      359.26      338.42     11.30 o 
  -5   2   4        3.67        7.79      3.93 o 
  -4   2   4    16489.02    16747.89    128.71 o 
  -3   2   4       81.31       75.92      5.78 o 
  -2   2   4      406.64      394.86     13.26 o 
  -1   2   4      300.81      286.10      8.48 o 
   0   2   4     4019.65     3848.15     33.60 o 
   1   2   4       38.45       34.01      2.42 o 
   2   2   4      907.82      952.10     13.51 o 
   3   2   4        1.02        0.06      2.37 o 
   4   2   4     2610.39     2600.07     29.64 o 
   5   2   4       36.15       37.63      7.54 o 
   6   2   4      304.80      325.22     16.19 o 
   7   2   4       11.90       16.60     22.64 o 
  -8   3   4       30.28       29.34      9.93 o 
  -7   3   4     1026.70     1036.64     30.57 o 
  -6   3   4        5.19       -0.20      3.84 o 
  -5   3   4     1705.37     1683.96     28.76 o 
  -4   3   4      740.53      778.17     14.64 o 
  -3   3   4     2230.40     2188.78     40.64 o 
  -2   3   4        0.68       -3.75      3.64 o 
  -1   3   4    12928.59    12566.56     95.62 o 
   0   3   4      286.17      283.33      6.64 o 
   1   3   4     4286.83     4376.06     33.90 o 
   2   3   4      488.13      563.66     10.16 o 
   3   3   4     5747.87     5453.80     48.44 o 
   4   3   4       21.14       21.01      4.64 o 
   5   3   4      773.03      842.45     19.55 o 
   6   3   4       44.88       40.17     11.07 o 
   7   3   4      977.41      979.39     43.63 o 
  -8   4   4      692.95      687.24     33.36 o 
  -7   4   4        3.63       -3.66      8.06 o 
  -6   4   4        3.08        3.32      6.17 o 
  -5   4   4       50.19       45.17      5.24 o 
  -4   4   4     6310.75     6241.55     55.49 o 
  -3   4   4      199.28      225.57      9.19 o 
  -2   4   4      521.04      495.78     12.55 o 
  -1   4   4      238.27      236.16      8.92 o 
   0   4   4     5323.39     5182.30     78.08 o 
   1   4   4       17.87       14.23      2.17 o 
   2   4   4     1262.85     1262.86     16.12 o 
   3   4   4      226.94      254.08      7.47 o 
   4   4   4     3364.96     3285.43     41.64 o 
   5   4   4        6.04       -2.27      4.36 o 
   6   4   4      367.84      381.47     18.99 o 
   7   4   4       11.17        6.29     10.57 o 
  -8   5   4        2.82       10.75      8.84 o 
  -7   5   4      893.22      876.59     62.49 o 
  -6   5   4      160.15      155.47     12.93 o 
  -5   5   4     1024.73      935.12     22.73 o 
  -4   5   4      167.30      193.50      9.70 o 
  -3   5   4     4749.77     4649.05     73.40 o 
  -2   5   4       22.67       26.76      4.56 o 
  -1   5   4     4593.77     4624.36     40.86 o 
   0   5   4      144.92      136.11     10.48 o 
   1   5   4      453.85      392.02      6.43 o 
   2   5   4      481.70      535.92      9.85 o 
   3   5   4     5018.94     5144.93     55.19 o 
   4   5   4       51.00       51.97      6.16 o 
   5   5   4      152.20      142.10      9.18 o 
   6   5   4       37.82       42.63     18.57 o 
   7   5   4     1579.71     1560.99     70.44 o 
  -8   6   4      347.64      340.85     21.43 o 
  -7   6   4        6.55        6.88     10.71 o 
  -6   6   4      131.35      127.31     12.48 o 
  -5   6   4        6.02       -3.32      5.59 o 
  -4   6   4     4650.85     4689.04     53.84 o 
  -3   6   4       99.84       96.76      6.82 o 
  -2   6   4       12.27       12.20      3.87 o 
  -1   6   4       19.78       20.11      3.56 o 
   0   6   4     5787.17     5500.41     42.02 o 
   1   6   4      105.17      113.33      4.27 o 
   2   6   4     1008.36     1044.75     11.75 o 
   3   6   4      149.79      145.63      7.69 o 
   4   6   4     1510.72     1605.99     26.72 o 
   5   6   4       15.23       17.70      7.35 o 
   6   6   4      238.94      224.21     16.24 o 
   7   6   4       51.75       42.89     10.59 o 
  -7   7   4      643.40      620.90     25.63 o 
  -6   7   4        0.03       -1.93      6.38 o 
  -5   7   4     1981.37     1916.02     53.40 o 
  -4   7   4      233.26      262.92     11.52 o 
  -3   7   4     1245.32     1166.35     21.64 o 
  -2   7   4      245.61      279.63     10.56 o 
  -1   7   4      840.39      852.26     13.57 o 
   0   7   4        5.09        4.22      2.15 o 
   1   7   4     2527.49     2541.33     25.89 o 
   2   7   4       16.50       14.66      2.90 o 
   3   7   4     5314.03     5298.72     57.24 o 
   4   7   4       12.06        5.88      5.97 o 
   5   7   4        4.30        5.62      8.28 o 
   6   7   4       14.01       12.02      7.76 o 
  -7   8   4       37.72       43.81     10.74 o 
  -6   8   4        1.27        1.51      6.84 o 
  -5   8   4        0.04        5.01      5.86 o 
  -4   8   4     2738.56     2687.74     47.34 o 
  -3   8   4      364.63      343.38     12.86 o 
  -2   8   4      367.88      385.99     10.32 o 
  -1   8   4       78.26       80.14      4.55 o 
   0   8   4     1983.95     1734.16     18.59 o 
   1   8   4       33.41       42.99      3.47 o 
   2   8   4      842.46      909.40     19.35 o 
   3   8   4      224.52      195.88     23.06 o 
   4   8   4     2442.64     2355.43     45.55 o 
   5   8   4       92.32      100.45     11.96 o 
   6   8   4      565.85      616.63     25.55 o 
  -7   9   4      503.59      489.75     23.80 o 
  -6   9   4       86.34       69.24     17.47 o 
  -5   9   4     1376.34     1339.07     33.91 o 
  -4   9   4       15.73       11.54     14.68 o 
  -3   9   4     2480.39     2439.42     33.78 o 
  -2   9   4        0.62        6.97      3.42 o 
  -1   9   4     2092.75     1991.39     23.32 o 
   0   9   4        0.98        0.42      2.20 o 
   1   9   4     1061.85     1103.91     17.14 o 
   2   9   4        1.21        6.62      3.51 o 
   3   9   4     5205.95     5231.85     76.93 o 
   4   9   4       75.23       85.59     10.43 o 
   5   9   4       41.64       35.34      9.13 o 
   6   9   4       16.54        1.72      7.77 o 
  -7  10   4        3.19        3.06     12.92 o 
  -6  10   4      101.90       95.34     12.66 o 
  -5  10   4       25.11       34.24      8.40 o 
  -4  10   4      642.02      656.40     66.20 o 
  -3  10   4       36.01       40.05      5.42 o 
  -2  10   4        7.11       11.01      4.02 o 
  -1  10   4       52.13       60.39      6.19 o 
   0  10   4     3043.16     2957.27     28.10 o 
   1  10   4       71.03       63.88      5.24 o 
   2  10   4      222.88      233.20      9.05 o 
   3  10   4        0.06       -4.34      5.25 o 
   4  10   4     1418.10     1384.04     34.64 o 
   5  10   4       23.79       21.84     11.77 o 
   6  10   4      193.74      190.30     16.87 o 
  -7  11   4      238.37      257.58     19.71 o 
  -6  11   4        7.59       16.73      8.51 o 
  -5  11   4     1308.80     1287.06     38.12 o 
  -4  11   4        0.19       -6.73      4.77 o 
  -3  11   4     1727.16     1678.94     29.84 o 
  -2  11   4      145.79      176.44     11.08 o 
  -1  11   4     1009.46      956.25     14.93 o 
   0  11   4        5.73        4.94      2.82 o 
   1  11   4     1148.09     1161.27     20.74 o 
   2  11   4      272.99      305.42     10.51 o 
   3  11   4     3914.25     3978.44     52.45 o 
   4  11   4       34.07       31.88      8.00 o 
   5  11   4       53.37       60.96     10.81 o 
   6  11   4       44.72       23.75      9.97 o 
  -6  12   4        1.31       -2.52      8.78 o 
  -5  12   4        9.46       22.34      8.48 o 
  -4  12   4     1931.97     1913.63     49.96 o 
  -3  12   4       18.58       21.00      5.75 o 
  -2  12   4      215.55      233.66     12.82 o 
  -1  12   4        5.84        3.48      3.23 o 
   0  12   4     2799.41     2757.27     39.55 o 
   1  12   4       54.14       57.37      6.66 o 
   2  12   4      274.20      279.69     10.49 o 
   3  12   4       28.32       39.52      7.00 o 
   4  12   4     2108.32     2143.26     37.85 o 
   5  12   4       25.91       18.89      8.71 o 
  -6  13   4       75.08       95.29     17.02 o 
  -5  13   4     1086.96     1128.31     33.49 o 
  -4  13   4      142.61      127.44     10.80 o 
  -3  13   4      961.88      950.81     22.56 o 
  -2  13   4        3.82        1.08      4.58 o 
  -1  13   4      125.57      128.61      6.61 o 
   0  13   4       24.34       27.43      6.15 o 
   1  13   4     1363.81     1327.79     21.83 o 
   2  13   4      387.52      371.70     20.22 o 
   3  13   4     1469.36     1525.78     33.23 o 
   4  13   4       17.10       28.50     12.82 o 
   5  13   4        7.88        7.73      6.70 o 
  -6  14   4       27.52       31.54     30.18 o 
  -5  14   4       50.32       53.95     23.52 o 
  -4  14   4     2272.85     2283.28     71.17 o 
  -3  14   4      105.35      111.65     12.40 o 
  -2  14   4       18.21       17.21      4.85 o 
  -1  14   4       58.65       58.82      6.33 o 
   0  14   4     3314.17     3352.25     47.59 o 
   1  14   4       25.65       26.78      6.81 o 
   2  14   4       74.02       61.41      7.58 o 
   3  14   4       48.08       55.98      8.18 o 
   4  14   4     1126.40     1138.07     33.26 o 
   5  14   4       28.40       35.50      8.81 o 
  -5  15   4      850.94      838.53     29.65 o 
  -4  15   4       41.24       26.73      7.75 o 
  -3  15   4      813.60      808.90     21.87 o 
  -2  15   4       19.57       13.10      7.10 o 
  -1  15   4      116.25      126.37     13.29 o 
   0  15   4       32.77       20.86      6.45 o 
   1  15   4      690.21      673.01     27.45 o 
   2  15   4        0.50       -3.85      6.88 o 
   3  15   4     1133.69     1162.89     31.08 o 
   4  15   4        0.08        0.95      6.40 o 
  -5  16   4        5.71        3.44      8.31 o 
  -4  16   4     1494.67     1589.00     33.83 o 
  -3  16   4       26.82       40.80      7.92 o 
  -2  16   4       81.42       60.44      8.63 o 
  -1  16   4       68.87       59.31     11.31 o 
   0  16   4     2348.66     2378.58     43.72 o 
   1  16   4       13.69       14.29      6.62 o 
   2  16   4      120.38      136.55     14.62 o 
   3  16   4        9.55        6.14      8.73 o 
   4  16   4      998.74     1054.76     28.19 o 
  -4  17   4       15.49        9.16      7.51 o 
  -3  17   4      638.00      632.06     22.27 o 
  -2  17   4      113.53      107.82     14.45 o 
  -1  17   4      540.28      562.53     25.37 o 
   0  17   4       43.44       39.73      8.38 o 
   1  17   4      509.99      497.57     19.42 o 
   2  17   4       99.34      109.40     14.61 o 
   3  17   4      784.24      828.04     32.22 o 
  -4  18   4     1034.36     1054.02     30.73 o 
  -3  18   4       11.05       -0.76     13.56 o 
  -2  18   4        3.89       -0.46      9.90 o 
  -1  18   4        4.96       12.59      8.73 o 
   0  18   4      775.00      834.10     31.59 o 
   1  18   4       18.25       16.38      9.23 o 
   2  18   4       32.50       40.50     11.51 o 
   3  18   4        1.47       -4.99      9.46 o 
  -3  19   4      225.99      223.96     20.84 o 
  -2  19   4        1.06       -2.05      8.97 o 
  -1  19   4      257.47      256.15     20.47 o 
   0  19   4        8.22       11.40      9.98 o 
   1  19   4      206.67      267.23     30.03 o 
   2  19   4       76.33      100.83     46.40 o 
  -1  20   4        1.19       -7.19      9.43 o 
   0  20   4      747.23      721.05     45.01 o 
  -7   0   5     1187.79     1273.98     33.10 o 
  -5   0   5      180.47      180.97     28.65 o 
  -3   0   5      921.65      841.36     31.46 o 
  -1   0   5      804.02      808.23     27.07 o 
   1   0   5    28220.84    29240.96    298.38 o 
   3   0   5      412.53      432.88     14.93 o 
   5   0   5     1357.54     1356.28     44.77 o 
   7   0   5      608.61      616.19     34.44 o 
  -8   1   5      246.04      319.16     25.54 o 
  -7   1   5       26.67       38.05      6.35 o 
  -6   1   5     1169.66     1178.78     21.05 o 
  -5   1   5      101.52      120.29      7.23 o 
  -4   1   5     1911.22     1908.16     24.68 o 
  -3   1   5        5.41        0.34      7.88 o 
  -2   1   5     2928.24     2768.34     45.84 o 
  -1   1   5      721.57      672.48     17.42 o 
   0   1   5     8484.33     8556.05     67.68 o 
   1   1   5        7.24       11.44      2.54 o 
   2   1   5      163.21      159.16      6.15 o 
   3   1   5       57.92       49.99      4.56 o 
   4   1   5     4968.65     5039.13     67.53 o 
   5   1   5       71.13       67.84      7.31 o 
   6   1   5       37.21       29.56      8.03 o 
   7   1   5       32.41       37.11      8.95 o 
  -8   2   5        1.21        8.47      8.24 o 
  -7   2   5     1026.54     1068.21     24.33 o 
  -6   2   5        2.09        0.49      4.24 o 
  -5   2   5        6.86       18.16      4.37 o 
  -4   2   5      141.66      124.23      6.60 o 
  -3   2   5      488.29      451.00     31.97 o 
  -2   2   5      204.93      193.84     16.04 o 
  -1   2   5      241.87      219.14      8.29 o 
   0   2   5        3.07        2.64      1.98 o 
   1   2   5     8335.26     8398.09     66.86 o 
   2   2   5      205.40      174.51      5.68 o 
   3   2   5     1009.22      939.56     15.38 o 
   4   2   5        0.00        2.66      4.15 o 
   5   2   5     1022.83     1041.45     22.67 o 
   6   2   5       10.34       16.22      6.99 o 
   7   2   5      987.74     1004.48     58.74 o 
  -8   3   5      454.61      470.15     28.62 o 
  -7   3   5        2.98        7.45      7.19 o 
  -6   3   5     1314.74     1297.81     22.15 o 
  -5   3   5        2.06       -1.11      3.57 o 
  -4   3   5     4387.10     4212.07     42.05 o 
  -3   3   5      132.35      133.07     10.21 o 
  -2   3   5     2142.35     2085.94     59.28 o 
  -1   3   5      615.08      710.39     12.00 o 
   0   3   5     6016.83     5867.97     44.25 o 
   1   3   5        9.16        8.90      2.18 o 
   2   3   5     3036.94     2913.37     26.21 o 
   3   3   5       28.97       25.51      3.76 o 
   4   3   5     4954.77     5210.51     59.08 o 
   5   3   5        6.31        2.72      5.73 o 
   6   3   5       22.36       33.54     10.65 o 
   7   3   5       22.04       12.04     11.50 o 
  -8   4   5       13.43       12.44      9.34 o 
  -7   4   5     1522.96     1438.66     37.51 o 
  -6   4   5        0.39        7.92      5.60 o 
  -5   4   5        2.22        0.30      3.62 o 
  -4   4   5        8.49        8.08      3.57 o 
  -3   4   5     4151.68     3725.14     55.28 o 
  -2   4   5       49.36       51.75     11.66 o 
  -1   4   5       15.37       18.00      3.10 o 
   0   4   5      223.83      210.64      8.15 o 
   1   4   5    12871.28    13226.96     90.66 o 
   2   4   5        0.06        4.58      2.69 o 
   3   4   5      426.36      410.03     12.29 o 
   4   4   5        0.83        2.78      4.13 o 
   5   4   5      768.42      758.19     19.44 o 
   6   4   5        4.67        4.61      8.68 o 
   7   4   5      545.96      530.93     34.07 o 
  -8   5   5      375.34      405.49     58.57 o 
  -7   5   5       87.34       62.07     14.77 o 
  -6   5   5     1376.08     1427.92     36.35 o 
  -5   5   5      107.96      130.20      9.70 o 
  -4   5   5     1749.31     1658.40     22.51 o 
  -3   5   5       17.05       24.36      6.72 o 
  -2   5   5     3041.29     3010.50     38.30 o 
  -1   5   5      785.78      957.35     14.57 o 
   0   5   5     4263.99     4026.72     37.44 o 
   1   5   5        1.15        2.42      2.13 o 
   2   5   5      318.88      352.60      7.94 o 
   3   5   5      201.22      225.96      9.59 o 
   4   5   5     1813.00     1865.43     29.98 o 
   5   5   5        4.45       -1.86      5.52 o 
   6   5   5      127.94      123.55     13.48 o 
  -7   6   5     1650.96     1651.32     41.91 o 
  -6   6   5        4.18        8.27      7.03 o 
  -5   6   5        1.35        2.78      4.92 o 
  -4   6   5       97.38       95.46      6.66 o 
  -3   6   5     5316.90     5169.50    125.20 o 
  -2   6   5      244.57      207.21      9.41 o 
  -1   6   5      629.60      692.02     12.38 o 
   0   6   5       34.34       35.75      3.16 o 
   1   6   5    12454.86    13186.51     82.68 o 
   2   6   5       11.01        3.54      2.56 o 
   3   6   5      427.37      439.64     31.25 o 
   4   6   5       89.14       89.96      7.72 o 
   5   6   5     1690.50     1662.77     62.30 o 
   6   6   5       69.81       67.88     11.53 o 
  -7   7   5        2.22       10.63      8.61 o 
  -6   7   5     1234.77     1225.47     83.56 o 
  -5   7   5       26.64       18.85      7.34 o 
  -4   7   5     1602.45     1590.08     30.60 o 
  -3   7   5       19.72       25.00      4.79 o 
  -2   7   5      708.35      673.38     21.06 o 
  -1   7   5       17.10       10.48      2.99 o 
   0   7   5     3892.23     3773.81     32.41 o 
   1   7   5       56.39       64.20      3.93 o 
   2   7   5     2010.56     2037.47     25.12 o 
   3   7   5       23.19       15.51      4.08 o 
   4   7   5      558.02      555.55     21.15 o 
   5   7   5       12.68        6.12      6.67 o 
   6   7   5      116.12      139.72     14.68 o 
  -7   8   5     2320.56     2191.83     82.17 o 
  -6   8   5       11.48        4.64     10.65 o 
  -5   8   5        1.20       -1.88      5.90 o 
  -4   8   5       14.35        6.57      5.39 o 
  -3   8   5     6406.26     6543.24     61.41 o 
  -2   8   5      353.42      316.63     12.22 o 
  -1   8   5        0.33        9.05      3.06 o 
   0   8   5      161.48      174.34      6.02 o 
   1   8   5     8035.63     8316.35     61.89 o 
   2   8   5      261.87      223.14      8.28 o 
   3   8   5      481.34      482.64     12.32 o 
   4   8   5       35.59       46.39     14.24 o 
   5   8   5     1551.34     1558.49     39.02 o 
   6   8   5       19.10       27.46      9.54 o 
  -7   9   5        4.83       12.95     10.25 o 
  -6   9   5     1349.25     1450.04     38.48 o 
  -5   9   5       53.53       63.53     10.19 o 
  -4   9   5     1785.49     1789.23     38.36 o 
  -3   9   5        3.59        1.36      4.17 o 
  -2   9   5      677.08      657.63     17.24 o 
  -1   9   5       35.33       30.94      4.07 o 
   0   9   5     4006.80     3994.03     35.09 o 
   1   9   5       99.01      103.09      6.01 o 
   2   9   5     1056.58     1020.07     21.09 o 
   3   9   5      124.56      138.53     22.51 o 
   4   9   5      441.10      478.36     33.66 o 
   5   9   5       16.49       27.57      8.55 o 
   6   9   5      156.97      158.20     20.28 o 
  -7  10   5      791.49      791.79     43.65 o 
  -6  10   5       14.36        0.40      7.74 o 
  -5  10   5       89.23       91.64     16.73 o 
  -4  10   5        3.67        0.79      5.63 o 
  -3  10   5     4427.40     4401.22     46.89 o 
  -2  10   5      116.91      103.60      6.92 o 
  -1  10   5      165.42      166.52      7.18 o 
   0  10   5        2.09        5.62      2.96 o 
   1  10   5     2497.05     2586.77     30.56 o 
   2  10   5        0.20       -1.81      3.79 o 
   3  10   5      299.98      328.74     13.54 o 
   4  10   5       31.96       23.64      6.67 o 
   5  10   5      876.80      847.20     29.42 o 
   6  10   5       28.05       22.79      9.99 o 
  -7  11   5        7.80       19.26     10.21 o 
  -6  11   5     1078.33     1058.39     33.89 o 
  -5  11   5       19.10       21.14      8.32 o 
  -4  11   5     1364.84     1425.56     29.41 o 
  -3  11   5        8.71        2.43      5.64 o 
  -2  11   5      732.48      702.35     13.76 o 
  -1  11   5      231.69      245.52     11.52 o 
   0  11   5     3414.61     3244.91     42.01 o 
   1  11   5      103.76      112.38      6.89 o 
   2  11   5      806.57      794.06     25.89 o 
   3  11   5        0.19        4.93      4.85 o 
   4  11   5      612.21      621.09     26.66 o 
   5  11   5        0.51        5.73      6.48 o 
  -6  12   5       28.64       32.56     10.40 o 
  -5  12   5        0.64       -2.85      6.69 o 
  -4  12   5       22.51       19.46      8.45 o 
  -3  12   5     3091.04     3013.84     43.87 o 
  -2  12   5       40.76       25.46      5.09 o 
  -1  12   5       49.04       66.27      7.76 o 
   0  12   5       36.67       41.20      6.59 o 
   1  12   5     2007.98     1971.62     31.50 o 
   2  12   5        1.07       -5.35      4.05 o 
   3  12   5      421.91      444.17     16.24 o 
   4  12   5        4.79        6.77      5.85 o 
   5  12   5     1020.77     1042.12     27.70 o 
  -6  13   5      884.85      875.59     31.81 o 
  -5  13   5      190.59      194.97     16.06 o 
  -4  13   5      931.22      911.89     24.23 o 
  -3  13   5        6.37       16.19      5.70 o 
  -2  13   5       25.72       34.84      8.25 o 
  -1  13   5      110.29      106.18      6.38 o 
   0  13   5     3331.37     3245.65     45.78 o 
   1  13   5        6.49       11.91      5.07 o 
   2  13   5      474.55      477.58     16.13 o 
   3  13   5       10.20       -4.07      5.21 o 
   4  13   5      320.15      357.97     25.41 o 
   5  13   5        9.20       -4.61      6.61 o 
  -6  14   5       12.88       20.08     10.08 o 
  -5  14   5        5.78        4.38      7.76 o 
  -4  14   5        0.18       -5.82      5.43 o 
  -3  14   5      854.83      872.67     32.18 o 
  -2  14   5      247.42      206.90     12.05 o 
  -1  14   5      134.05      118.72      9.78 o 
   0  14   5        7.99        7.21      5.40 o 
   1  14   5     1178.62     1233.68     33.87 o 
   2  14   5       46.50       42.49      7.26 o 
   3  14   5      313.66      298.70     14.59 o 
   4  14   5       66.73       68.10     10.47 o 
  -5  15   5        1.65       -1.22      7.87 o 
  -4  15   5      468.77      465.25     18.52 o 
  -3  15   5        0.60       -1.11      5.23 o 
  -2  15   5      274.59      273.69     11.46 o 
  -1  15   5        4.71       -2.21      5.55 o 
   0  15   5     2572.03     2483.80     40.86 o 
   1  15   5        0.60       -3.08      8.97 o 
   2  15   5      138.65      128.50     14.30 o 
   3  15   5       11.25       12.01      6.42 o 
   4  15   5      581.14      605.20     21.51 o 
  -5  16   5        1.89       -7.68      7.95 o 
  -4  16   5       35.39       32.09      8.22 o 
  -3  16   5      650.04      656.72     24.13 o 
  -2  16   5      112.49       87.58     13.29 o 
  -1  16   5       69.69       72.91     12.13 o 
   0  16   5       15.87       13.12      6.77 o 
   1  16   5      663.57      637.77     25.94 o 
   2  16   5       92.95       87.30     13.09 o 
   3  16   5      169.36      182.43     17.57 o 
   4  16   5       23.85       19.48      8.05 o 
  -4  17   5      757.79      781.82     27.21 o 
  -3  17   5        8.66       11.99      7.35 o 
  -2  17   5       99.46       91.47     13.83 o 
  -1  17   5      143.16      152.58     15.79 o 
   0  17   5     1217.96     1243.42     35.10 o 
   1  17   5        6.92        5.94      8.26 o 
   2  17   5      227.21      246.28     19.24 o 
   3  17   5       43.47       39.34     11.71 o 
  -3  18   5      305.61      352.88     23.65 o 
  -2  18   5        6.32       12.74      9.71 o 
  -1  18   5       11.38        4.64     17.94 o 
   0  18   5        5.40        2.48     11.45 o 
   1  18   5      441.83      436.31     23.90 o 
   2  18   5        4.20       -6.42      8.80 o 
  -2  19   5      166.34      158.37     37.34 o 
  -1  19   5       28.91       38.65     11.75 o 
   0  19   5      602.89      640.90     42.18 o 
   1  19   5        4.31        9.33     10.37 o 
  -8   0   6        3.26       -3.03     10.73 o 
  -6   0   6     6353.30     6481.20    145.20 o 
  -4   0   6      195.07      169.78     18.58 o 
  -2   0   6    14440.12    15091.19    239.27 o 
   0   0   6     3238.24     3268.46     46.77 o 
   2   0   6     3037.90     2966.27     44.45 o 
   4   0   6      188.84      226.08     12.98 o 
   6   0   6     1937.27     2152.46     65.13 o 
  -8   1   6        0.98       -2.83     17.60 o 
  -7   1   6      565.51      560.61     15.88 o 
  -6   1   6       81.25       92.62      7.43 o 
  -5   1   6     1747.70     1669.67     29.02 o 
  -4   1   6        0.60        4.16     10.92 o 
  -3   1   6     2720.79     2648.45     45.31 o 
  -2   1   6      102.41      149.25     10.34 o 
  -1   1   6     2518.03     2480.58     40.45 o 
   0   1   6        6.11        4.79      2.51 o 
   1   1   6     1995.67     1849.64     22.12 o 
   2   1   6        7.74        6.75      2.91 o 
   3   1   6      564.99      543.86     12.32 o 
   4   1   6      395.75      378.80     11.33 o 
   5   1   6     1182.59     1174.60     30.40 o 
   6   1   6       28.38       34.12      9.03 o 
  -8   2   6       26.10       24.98      9.65 o 
  -7   2   6        2.06        1.62      4.66 o 
  -6   2   6     5818.87     5829.99     58.71 o 
  -5   2   6       93.39       87.35      6.94 o 
  -4   2   6       46.97       61.06      9.99 o 
  -3   2   6       62.79       47.89     16.73 o 
  -2   2   6     4298.41     4071.23     58.76 o 
  -1   2   6       16.37       15.47      3.86 o 
   0   2   6      641.92      668.71     10.38 o 
   1   2   6        7.17        4.94      2.18 o 
   2   2   6     4310.27     3876.59     61.21 o 
   3   2   6       34.65       28.27      5.51 o 
   4   2   6      730.09      766.10     18.62 o 
   5   2   6        3.98        4.05      4.95 o 
   6   2   6     2775.60     2833.67     53.71 o 
  -8   3   6        1.11       -1.85      7.95 o 
  -7   3   6      467.12      446.22     21.48 o 
  -6   3   6       41.05       45.63      6.30 o 
  -5   3   6     1378.75     1360.66     22.11 o 
  -4   3   6       11.97        2.02      8.32 o 
  -3   3   6     5798.46     5522.09    105.77 o 
  -2   3   6        1.70       12.15      5.65 o 
  -1   3   6     1787.89     1795.37     22.14 o 
   0   3   6      224.13      255.14      6.69 o 
   1   3   6     7186.18     7083.78     70.94 o 
   2   3   6        5.06        6.08      2.62 o 
   3   3   6     1252.29     1318.86     19.75 o 
   4   3   6       28.85       23.79      5.51 o 
   5   3   6     1451.87     1461.71     41.79 o 
   6   3   6       51.97       47.44     12.75 o 
  -8   4   6       42.11       42.02     11.37 o 
  -7   4   6        6.40       -0.58      7.01 o 
  -6   4   6     2876.39     2840.62     43.48 o 
  -5   4   6       20.87       25.04      5.13 o 
  -4   4   6        7.44       11.74      6.47 o 
  -3   4   6      120.64      123.30     24.36 o 
  -2   4   6     4152.47     4011.18    135.73 o 
  -1   4   6       38.61       49.54      4.63 o 
   0   4   6      789.78      851.03     16.45 o 
   1   4   6      136.56      142.54      8.86 o 
   2   4   6     2207.58     2162.29     22.61 o 
   3   4   6        1.96        5.00      4.15 o 
   4   4   6      297.76      314.79     17.90 o 
   5   4   6       16.47       13.67      5.36 o 
   6   4   6      953.04      997.57     43.17 o 
  -7   5   6      657.90      667.79     26.47 o 
  -6   5   6       16.54       13.73      7.74 o 
  -5   5   6     1396.55     1342.00     36.58 o 
  -4   5   6       53.70       71.22      8.17 o 
  -3   5   6     2176.36     2139.08     40.47 o 
  -2   5   6       13.82        7.18      4.34 o 
  -1   5   6     1444.59     1432.18     17.82 o 
   0   5   6      143.09      150.85      6.32 o 
   1   5   6     5827.47     5654.33     45.05 o 
   2   5   6       18.26       20.31      3.34 o 
   3   5   6       86.54       87.61      7.38 o 
   4   5   6        4.17        3.20      5.48 o 
   5   5   6     2595.40     2564.33     51.43 o 
   6   5   6        2.25        4.16      7.80 o 
  -7   6   6        8.68        9.18      7.95 o 
  -6   6   6     1733.81     1736.31     41.25 o 
  -5   6   6        1.81        1.86      5.25 o 
  -4   6   6      126.83      108.33     19.75 o 
  -3   6   6       87.85       90.11     10.28 o 
  -2   6   6     3644.80     3600.86     45.48 o 
  -1   6   6       56.79       59.05      4.76 o 
   0   6   6     1772.81     1823.74     19.55 o 
   1   6   6      128.05      121.81      5.34 o 
   2   6   6     3402.59     3395.12     45.13 o 
   3   6   6       44.64       45.03      5.22 o 
   4   6   6      526.23      536.11     15.98 o 
   5   6   6       45.17       47.11      9.63 o 
   6   6   6     2067.41     2095.28     48.48 o 
  -7   7   6      562.72      570.85     25.56 o 
  -6   7   6        2.85       -0.19      7.02 o 
  -5   7   6      995.11      968.84     23.23 o 
  -4   7   6        0.48        2.85      5.70 o 
  -3   7   6      998.69      977.65     26.94 o 
  -2   7   6       74.34       77.34      7.52 o 
  -1   7   6     1241.84     1233.54     18.54 o 
   0   7   6       97.52      100.53      4.98 o 
   1   7   6     5218.99     5164.10     55.40 o 
   2   7   6       14.08       12.00      3.65 o 
   3   7   6       64.61       77.69      6.19 o 
   4   7   6       40.74       48.70     12.09 o 
   5   7   6     2636.63     2669.49     53.62 o 
   6   7   6       10.70        2.08      7.88 o 
  -7   8   6        1.73        6.61      8.44 o 
  -6   8   6     1354.22     1376.72     50.05 o 
  -5   8   6      108.71      109.62     12.19 o 
  -4   8   6       10.83       21.51      6.23 o 
  -3   8   6       24.48       23.10      6.60 o 
  -2   8   6     1921.89     1825.37     30.27 o 
  -1   8   6       54.82       59.70      5.21 o 
   0   8   6      292.98      345.97      9.46 o 
   1   8   6      140.00      131.39      7.96 o 
   2   8   6     1473.54     1405.86     21.18 o 
   3   8   6      113.14      118.39      7.32 o 
   4   8   6      720.01      766.38     25.78 o 
   5   8   6        0.01        5.89      7.42 o 
   6   8   6      681.78      720.37     40.41 o 
  -7   9   6      767.27      773.35     30.46 o 
  -6   9   6       32.00       44.98     10.47 o 
  -5   9   6      792.10      741.10     26.12 o 
  -4   9   6       71.41       52.97      8.89 o 
  -3   9   6     1107.17     1085.06     20.40 o 
  -2   9   6       96.26       83.86      8.99 o 
  -1   9   6     1092.92     1120.15     21.20 o 
   0   9   6      140.32      157.14      6.30 o 
   1   9   6     5875.27     5656.98     62.61 o 
   2   9   6        7.87        4.51      7.29 o 
   3   9   6       93.62      114.46      9.17 o 
   4   9   6       46.37       32.14      9.36 o 
   5   9   6     2757.10     2728.45    119.53 o 
  -7  10   6        7.89       11.17     10.52 o 
  -6  10   6      367.70      354.75     21.13 o 
  -5  10   6       47.57       63.43     24.64 o 
  -4  10   6      146.54      131.97     12.18 o 
  -3  10   6        1.31        2.95      4.52 o 
  -2  10   6     1810.59     1748.35     30.70 o 
  -1  10   6       20.26       25.03      4.50 o 
   0  10   6      432.47      435.11     10.09 o 
   1  10   6       16.08       24.10      5.23 o 
   2  10   6     2972.18     2954.15     41.84 o 
   3  10   6       81.40       71.91      8.17 o 
   4  10   6      248.52      227.72     16.21 o 
   5  10   6       12.20       17.46      9.19 o 
  -6  11   6       76.76       76.71     12.77 o 
  -5  11   6      897.22      859.12     28.86 o 
  -4  11   6        1.46        4.35     11.67 o 
  -3  11   6      635.52      588.35     15.49 o 
  -2  11   6      120.09      129.54     16.90 o 
  -1  11   6     1358.37     1365.47     22.23 o 
   0  11   6      633.82      629.51     15.74 o 
   1  11   6     3930.93     3791.15     48.39 o 
   2  11   6        0.88        3.85      4.74 o 
   3  11   6        6.75       12.40      7.03 o 
   4  11   6      258.47      255.59     14.16 o 
   5  11   6     1484.48     1366.87     62.95 o 
  -6  12   6     1084.12     1205.42     37.25 o 
  -5  12   6       27.65       29.97      9.18 o 
  -4  12   6       13.88       11.46      6.19 o 
  -3  12   6      152.00      139.78     10.23 o 
  -2  12   6     1792.66     1796.00     26.99 o 
  -1  12   6       42.46       34.87      5.86 o 
   0  12   6       67.60       59.34      9.66 o 
   1  12   6       23.44       25.98      5.74 o 
   2  12   6     1864.99     1990.54     48.35 o 
   3  12   6        2.11        7.32     10.36 o 
   4  12   6      391.58      367.93     17.43 o 
   5  12   6        2.30        8.10      8.79 o 
  -6  13   6       10.93       13.28      9.24 o 
  -5  13   6      445.22      459.15     22.63 o 
  -4  13   6       19.42       18.77      6.75 o 
  -3  13   6      149.07      151.64     21.86 o 
  -2  13   6        4.47        2.49      4.87 o 
  -1  13   6      764.92      748.26     20.33 o 
   0  13   6       99.10      105.90     15.00 o 
   1  13   6     1360.29     1403.57     27.14 o 
   2  13   6        0.10       -5.07      4.76 o 
   3  13   6      126.59      117.94     10.43 o 
   4  13   6       21.29       14.45      7.35 o 
  -5  14   6       69.12       64.98     14.92 o 
  -4  14   6        7.64        6.22      6.35 o 
  -3  14   6        0.35       -5.99      5.25 o 
  -2  14   6     2729.89     2812.48     42.24 o 
  -1  14   6       27.71       32.54      7.33 o 
   0  14   6      174.43      190.17     14.66 o 
   1  14   6       89.78      108.70     12.93 o 
   2  14   6     1843.63     1936.34     35.16 o 
   3  14   6      119.73      120.88     11.01 o 
   4  14   6      259.32      270.97     15.63 o 
  -5  15   6      496.51      442.89     23.04 o 
  -4  15   6       15.17        6.14      6.90 o 
  -3  15   6       54.87       66.53      9.03 o 
  -2  15   6        2.49        9.02      5.97 o 
  -1  15   6      908.16      928.32     24.21 o 
   0  15   6       18.38       10.36      7.83 o 
   1  15   6      932.54      943.76     31.28 o 
   2  15   6        2.61       -6.60      7.88 o 
   3  15   6        7.89        9.94      7.02 o 
   4  15   6       22.67       34.87      9.09 o 
  -4  16   6        0.81        1.51      6.65 o 
  -3  16   6       72.28       48.99      8.62 o 
  -2  16   6     1541.11     1624.05     43.52 o 
  -1  16   6        1.94       -5.42      5.53 o 
   0  16   6       55.24       64.47     11.50 o 
   1  16   6        0.38        1.26      7.92 o 
   2  16   6     1022.96     1088.61     35.49 o 
   3  16   6       83.35       92.58     14.47 o 
  -4  17   6       36.63       28.34      8.70 o 
  -3  17   6      437.18      440.46     24.94 o 
  -2  17   6        0.89       10.65      8.98 o 
  -1  17   6      389.79      392.30     22.33 o 
   0  17   6       69.18       70.70     12.39 o 
   1  17   6      895.04      927.38     65.96 o 
   2  17   6        0.73       12.64      9.63 o 
  -3  18   6        0.16       -9.30      9.41 o 
  -2  18   6      714.57      829.05     46.75 o 
  -1  18   6       24.86       26.91     15.45 o 
   0  18   6       33.87       19.45     14.13 o 
   1  18   6       11.08        4.35     13.55 o 
   2  18   6      781.18      791.97     32.68 o 
  -2  19   6        1.30        6.58     10.36 o 
  -1  19   6      205.18      182.70     27.34 o 
   0  19   6       67.24       99.43     22.53 o 
  -7   0   7       40.17       38.24      9.36 o 
  -5   0   7      136.50      147.28     12.06 o 
  -3   0   7      691.37      723.32     32.76 o 
  -1   0   7    13710.64    13094.25    213.86 o 
   1   0   7     1775.01     1696.47     31.30 o 
   3   0   7     1275.78     1212.73     33.64 o 
   5   0   7      884.46      898.18     39.11 o 
  -8   1   7      454.87      466.44     47.68 o 
  -7   1   7       40.56       38.31      9.47 o 
  -6   1   7      908.34      906.19     29.17 o 
  -5   1   7        7.01       -0.19      3.92 o 
  -4   1   7     1396.27     1332.85     55.44 o 
  -3   1   7       30.45       39.30      8.70 o 
  -2   1   7     4350.29     4222.97     62.47 o 
  -1   1   7      223.24      268.28     13.72 o 
   0   1   7      473.14      439.87     16.07 o 
   1   1   7       98.37      119.16      6.29 o 
   2   1   7     6173.30     6071.88     63.70 o 
   3   1   7       42.94       51.03      5.38 o 
   4   1   7       36.09       34.09      6.02 o 
   5   1   7       96.75      100.87     11.45 o 
   6   1   7     1894.74     1907.55     44.23 o 
  -8   2   7        0.08        0.48      8.21 o 
  -7   2   7        1.72        3.66      5.12 o 
  -6   2   7        8.81       14.30      5.14 o 
  -5   2   7      881.03      930.09     18.67 o 
  -4   2   7       11.82        8.69      8.13 o 
  -3   2   7       70.24       87.18     20.36 o 
  -2   2   7      147.78      148.03     11.37 o 
  -1   2   7     9407.02     9538.94     92.57 o 
   0   2   7      222.10      253.45      7.15 o 
   1   2   7       68.71       70.18      5.19 o 
   2   2   7        7.46        2.86      3.25 o 
   3   2   7     2620.97     2708.31     33.65 o 
   4   2   7        4.59        1.49      4.36 o 
   5   2   7     1685.33     1827.60     33.12 o 
   6   2   7        6.23       14.30      8.37 o 
  -7   3   7        3.32        2.06      7.68 o 
  -6   3   7     1545.78     1545.82     37.21 o 
  -5   3   7       78.09       73.34     11.25 o 
  -4   3   7      776.83      809.11     26.26 o 
  -3   3   7        0.45       13.30      7.30 o 
  -2   3   7     4014.52     3701.42     57.47 o 
  -1   3   7      365.40      370.89     13.36 o 
   0   3   7     1432.59     1396.03     17.18 o 
   1   3   7      465.28      500.43     11.38 o 
   2   3   7     6392.11     6420.24     88.68 o 
   3   3   7        1.58        0.98      4.12 o 
   4   3   7      115.21      111.07      9.12 o 
   5   3   7       86.22       82.54      9.05 o 
   6   3   7     1737.02     1776.09     42.31 o 
  -7   4   7       15.78       16.72     13.93 o 
  -6   4   7       27.12       38.25      7.92 o 
  -5   4   7     1201.51     1179.82     21.12 o 
  -4   4   7        0.41       -9.60      7.36 o 
  -3   4   7       70.97       71.91     12.45 o 
  -2   4   7       43.69       31.00      7.68 o 
  -1   4   7     6529.38     6683.11     72.48 o 
   0   4   7        0.96        3.35      2.97 o 
   1   4   7     1028.25     1039.02     14.69 o 
   2   4   7       39.96       41.29      4.97 o 
   3   4   7      356.57      377.34     13.28 o 
   4   4   7       18.74       14.26      5.51 o 
   5   4   7      805.11      816.74     21.84 o 
   6   4   7        9.66        3.97     11.41 o 
  -7   5   7        4.05       14.69      8.83 o 
  -6   5   7      969.45      993.25     25.19 o 
  -5   5   7       32.64       42.98      7.66 o 
  -4   5   7     1473.43     1509.37     36.23 o 
  -3   5   7       55.29       85.94     13.44 o 
  -2   5   7     2384.88     2302.37     51.69 o 
  -1   5   7      225.41      245.61      8.86 o 
   0   5   7     1017.49     1042.39     16.79 o 
   1   5   7       26.67       19.79      4.25 o 
   2   5   7     2016.46     1982.43     27.39 o 
   3   5   7       15.64       14.35      6.56 o 
   4   5   7      105.09      118.69     10.94 o 
   5   5   7        4.48        4.11      6.78 o 
   6   5   7     1449.81     1517.77     74.14 o 
  -7   6   7        3.14       -2.29      8.19 o 
  -6   6   7       17.67       21.89      8.49 o 
  -5   6   7     2550.53     2584.25     40.85 o 
  -4   6   7      110.39      118.86      9.63 o 
  -3   6   7       88.34      102.02     16.04 o 
  -2   6   7      118.26      119.78      9.04 o 
  -1   6   7    12360.87    12704.10     92.64 o 
   0   6   7       10.45       10.11      3.60 o 
   1   6   7      252.63      256.67      8.36 o 
   2   6   7       60.14       49.30      6.33 o 
   3   6   7     3856.98     3715.71     48.16 o 
   4   6   7       79.89       78.10      9.47 o 
   5   6   7      747.26      807.34     28.61 o 
   6   6   7        1.46       14.80      9.35 o 
  -7   7   7        0.03       -4.27     15.09 o 
  -6   7   7      506.99      548.09     23.74 o 
  -5   7   7        9.80        4.74      5.83 o 
  -4   7   7      551.63      552.75     18.08 o 
  -3   7   7      102.75      128.39     12.50 o 
  -2   7   7     3156.62     3096.53     43.16 o 
  -1   7   7       12.51       12.01      4.86 o 
   0   7   7     1108.39     1114.55     18.17 o 
   1   7   7      536.12      563.09     16.81 o 
   2   7   7      571.20      605.48     17.07 o 
   3   7   7       28.18       32.32      6.38 o 
   4   7   7      206.71      255.85     16.65 o 
   5   7   7       70.38       63.27     11.14 o 
  -7   8   7       11.36       13.61      9.08 o 
  -6   8   7       15.00        8.67      8.54 o 
  -5   8   7     3069.09     3050.10     57.35 o 
  -4   8   7      159.15      151.79     10.73 o 
  -3   8   7      124.76      126.48     17.19 o 
  -2   8   7        2.76       -0.24      5.29 o 
  -1   8   7     3697.01     3888.50     40.92 o 
   0   8   7      220.11      231.58      9.28 o 
   1   8   7      453.08      405.71     24.01 o 
   2   8   7       19.09       28.01      8.11 o 
   3   8   7     1216.72     1208.36     24.57 o 
   4   8   7       17.66       17.98      7.91 o 
   5   8   7      664.35      692.95     27.31 o 
  -7   9   7       10.86        2.90      8.70 o 
  -6   9   7      803.85      819.74     32.02 o 
  -5   9   7        4.62        6.97      7.06 o 
  -4   9   7      450.25      451.15     22.26 o 
  -3   9   7       40.62       31.54      7.40 o 
  -2   9   7     2656.70     2632.23     39.73 o 
  -1   9   7       29.39       31.05      5.03 o 
   0   9   7     1179.21     1177.10     19.38 o 
   1   9   7       55.24       48.10      8.03 o 
   2   9   7      587.24      672.95     18.26 o 
   3   9   7       16.19        4.47      7.36 o 
   4   9   7      266.53      288.67     18.16 o 
   5   9   7       45.84       38.25     10.58 o 
  -6  10   7        0.91       14.21     16.73 o 
  -5  10   7     2130.60     2052.39     80.99 o 
  -4  10   7       27.92       35.33      8.79 o 
  -3  10   7        1.53       -2.21      4.25 o 
  -2  10   7        1.85        9.76      6.04 o 
  -1  10   7     3981.23     4079.43     43.18 o 
   0  10   7       22.80       18.71      5.28 o 
   1  10   7      409.23      409.45     14.15 o 
   2  10   7       67.75       68.81      7.58 o 
   3  10   7     1640.11     1692.73     39.76 o 
   4  10   7       59.32       68.33     24.61 o 
   5  10   7      242.96      242.91     18.83 o 
  -6  11   7      604.82      602.64     26.75 o 
  -5  11   7       12.49       23.88      8.60 o 
  -4  11   7      359.52      353.36     18.35 o 
  -3  11   7      237.29      241.86     11.15 o 
  -2  11   7     2664.87     2719.74     41.86 o 
  -1  11   7       16.59       26.42      6.42 o 
   0  11   7      492.24      485.18     15.09 o 
   1  11   7      208.36      206.69     10.98 o 
   2  11   7      463.31      480.12     16.23 o 
   3  11   7        0.04        6.96      7.07 o 
   4  11   7       35.08       41.16     10.46 o 
   5  11   7       66.65       68.22     25.57 o 
  -6  12   7        5.57       13.57      9.14 o 
  -5  12   7     1512.01     1599.99     45.51 o 
  -4  12   7        0.81       -3.52      6.36 o 
  -3  12   7       91.59       93.57      8.18 o 
  -2  12   7        7.88       13.11      6.24 o 
  -1  12   7      871.14      910.90     27.82 o 
   0  12   7       12.97       31.05     10.97 o 
   1  12   7      519.44      543.76     20.09 o 
   2  12   7       52.40       39.20      7.24 o 
   3  12   7      834.90      806.78     26.20 o 
   4  12   7        8.83       -2.55      6.93 o 
  -6  13   7      332.76      366.92     23.07 o 
  -5  13   7       16.07       13.41      8.62 o 
  -4  13   7       66.26       79.93      9.94 o 
  -3  13   7       28.43       35.30     12.07 o 
  -2  13   7     2550.86     2590.45     45.31 o 
  -1  13   7       39.53       56.82     10.07 o 
   0  13   7      552.38      517.52     21.78 o 
   1  13   7       34.70       28.93      6.55 o 
   2  13   7      497.35      511.53     17.80 o 
   3  13   7       42.06       34.60      7.91 o 
   4  13   7      138.53      113.68     14.68 o 
  -5  14   7      670.35      682.35     27.99 o 
  -4  14   7      126.90      138.10     12.13 o 
  -3  14   7       78.15       92.20      9.89 o 
  -2  14   7        1.15        7.57      5.08 o 
  -1  14   7     1497.02     1449.68     37.34 o 
   0  14   7       65.75       55.50     10.63 o 
   1  14   7      211.57      196.05     16.17 o 
   2  14   7      169.93      183.39     12.14 o 
   3  14   7     1410.78     1447.28     39.57 o 
   4  14   7       43.61       31.46     10.23 o 
  -5  15   7        0.00        2.20     10.33 o 
  -4  15   7      163.69      169.68     19.80 o 
  -3  15   7       18.43       20.21      7.08 o 
  -2  15   7     2037.78     1953.32     61.18 o 
  -1  15   7       13.66       10.76      8.65 o 
   0  15   7       62.63       86.35     12.30 o 
   1  15   7       78.71      115.02     14.04 o 
   2  15   7      505.75      481.93     24.20 o 
   3  15   7        0.11        3.83      6.76 o 
  -4  16   7       54.61       28.87      8.65 o 
  -3  16   7       45.73       33.46     14.41 o 
  -2  16   7       20.81       17.47     10.08 o 
  -1  16   7      330.78      356.47     20.72 o 
   0  16   7      108.10      105.86     13.47 o 
   1  16   7      313.67      335.62     21.10 o 
   2  16   7        4.99        2.10      9.32 o 
  -3  17   7       10.14       10.56     10.49 o 
  -2  17   7      992.75     1002.11     51.88 o 
  -1  17   7       47.63       50.34     16.68 o 
   0  17   7      298.54      322.78     42.83 o 
   1  17   7       13.03        4.19     12.01 o 
   2  17   7      856.08      962.15     35.37 o 
  -2  18   7       27.39       15.07     14.24 o 
  -1  18   7      597.50      504.47     38.09 o 
   0  18   7        1.85        7.70     10.58 o 
   1  18   7       79.55       60.97     13.67 o 
  -6   0   8        0.03        8.21      7.09 o 
  -4   0   8     4575.37     4659.82    104.71 o 
  -2   0   8     3276.13     3065.16     74.03 o 
   0   0   8     2566.65     2445.07     42.33 o 
   2   0   8      793.66      825.14     22.75 o 
   4   0   8     3665.15     3573.47     84.51 o 
   6   0   8      263.00      252.36     25.17 o 
  -7   1   8      727.07      752.91     19.28 o 
  -6   1   8       22.75       18.70      5.46 o 
  -5   1   8     1223.00     1196.17     26.41 o 
  -4   1   8        8.43       16.16      9.37 o 
  -3   1   8     1502.56     1499.40     35.47 o 
  -2   1   8       40.70       41.30      9.55 o 
  -1   1   8     1817.89     1637.97     35.05 o 
   0   1   8      401.30      424.75     11.61 o 
   1   1   8      602.77      603.03     15.58 o 
   2   1   8      280.61      285.07     15.40 o 
   3   1   8     1188.00     1184.64     31.52 o 
   4   1   8       86.86       72.42      9.81 o 
   5   1   8       17.64       16.52      8.20 o 
   6   1   8       10.62       25.35     10.10 o 
  -7   2   8       56.89       47.56      9.13 o 
  -6   2   8       51.89       55.05      6.99 o 
  -5   2   8        0.92        8.52      6.10 o 
  -4   2   8     4038.90     4111.07     67.91 o 
  -3   2   8        0.14      -10.35      6.96 o 
  -2   2   8       27.40       39.48     11.44 o 
  -1   2   8        4.67       12.29      4.56 o 
   0   2   8     3317.04     3174.95     35.71 o 
   1   2   8       36.03       25.07      4.58 o 
   2   2   8      487.13      499.54     14.96 o 
   3   2   8        6.30       11.81      4.09 o 
   4   2   8     2998.74     3025.61     51.55 o 
   5   2   8       49.44       21.02     23.90 o 
   6   2   8      669.27      769.54     28.51 o 
  -7   3   8      627.56      639.11     21.84 o 
  -6   3   8       23.68       25.27      5.90 o 
  -5   3   8     2168.85     2067.46     36.07 o 
  -4   3   8      239.99      252.08     28.03 o 
  -3   3   8      565.39      568.95     34.06 o 
  -2   3   8        1.48        2.74      7.11 o 
  -1   3   8     4813.09     4929.33     72.71 o 
   0   3   8      136.62      146.66      5.85 o 
   1   3   8     1080.27     1080.81     18.52 o 
   2   3   8        8.41        5.30      3.96 o 
   3   3   8     2116.14     2033.62     32.99 o 
   4   3   8       71.71       66.77      7.99 o 
   5   3   8       89.43       82.58      9.23 o 
  -7   4   8        2.62       -1.62      8.13 o 
  -6   4   8       58.37       50.97      8.92 o 
  -5   4   8       12.56       19.03      6.53 o 
  -4   4   8     1688.04     1728.94     40.57 o 
  -3   4   8       62.86       60.60     10.84 o 
  -2   4   8     1245.19     1296.27     36.46 o 
  -1   4   8       29.37       29.28      6.27 o 
   0   4   8     1519.80     1481.17     21.22 o 
   1   4   8        8.60       10.18      4.73 o 
   2   4   8      346.98      358.76     11.18 o 
   3   4   8       65.56       55.56     10.22 o 
   4   4   8     2087.92     2030.47     35.26 o 
   5   4   8       14.29        5.29      6.15 o 
  -7   5   8      462.19      485.54     24.10 o 
  -6   5   8       10.42        0.57      6.53 o 
  -5   5   8      883.90      872.22     24.34 o 
  -4   5   8      177.28      188.92     15.39 o 
  -3   5   8     1580.67     1604.24     53.97 o 
  -2   5   8        1.42        0.14      7.22 o 
  -1   5   8     4821.67     4690.29     47.39 o 
   0   5   8      114.50      121.07      7.44 o 
   1   5   8       74.76       93.38      8.24 o 
   2   5   8        1.46        1.13      4.27 o 
   3   5   8     2812.23     2742.23     40.36 o 
   4   5   8        3.36        6.67      5.44 o 
   5   5   8       10.73       22.72      6.68 o 
  -7   6   8        2.00       -2.11      7.63 o 
  -6   6   8        2.08        7.27      8.21 o 
  -5   6   8       31.76       33.47      7.64 o 
  -4   6   8     2086.21     1945.15     59.64 o 
  -3   6   8        2.28        2.33      8.07 o 
  -2   6   8      339.57      335.48     14.22 o 
  -1   6   8       17.46       17.54      4.62 o 
   0   6   8     3416.72     3347.71     40.42 o 
   1   6   8       25.81       24.34      5.69 o 
   2   6   8      768.57      781.94     19.09 o 
   3   6   8        1.02        6.44      4.97 o 
   4   6   8     2173.31     2336.36     38.69 o 
   5   6   8        0.05       -9.24      6.99 o 
  -7   7   8      486.29      501.51     51.14 o 
  -6   7   8        0.13       16.84      8.71 o 
  -5   7   8      716.34      730.29     21.68 o 
  -4   7   8      100.63       91.85     12.39 o 
  -3   7   8      330.98      344.33     48.15 o 
  -2   7   8      181.29      198.72     11.76 o 
  -1   7   8     3457.73     3409.33     43.74 o 
   0   7   8        3.31       10.50      4.24 o 
   1   7   8      152.73      157.11     13.30 o 
   2   7   8       39.70       41.92      6.52 o 
   3   7   8     3817.47     3778.19     50.68 o 
   4   7   8        4.26       10.61      7.71 o 
   5   7   8        5.77       14.46      8.93 o 
  -7   8   8       47.50       44.85     11.88 o 
  -6   8   8      109.27      105.01     13.83 o 
  -5   8   8        2.92        3.27      6.19 o 
  -4   8   8     1103.15     1063.18     31.22 o 
  -3   8   8       76.99       89.97     12.16 o 
  -2   8   8      734.56      785.02     22.12 o 
  -1   8   8        0.02       -1.53      4.21 o 
   0   8   8      923.67      865.19     19.05 o 
   1   8   8       87.80       80.56      9.96 o 
   2   8   8      665.36      681.17     25.68 o 
   3   8   8       18.71       26.08      6.19 o 
   4   8   8     1222.53     1377.32     37.93 o 
   5   8   8       15.41        9.99      9.42 o 
  -6   9   8       20.08       26.21     10.01 o 
  -5   9   8      463.57      451.24     21.78 o 
  -4   9   8       30.60       31.93      7.54 o 
  -3   9   8      968.70      947.46     24.58 o 
  -2   9   8       88.33       87.37      9.48 o 
  -1   9   8     4127.99     4166.35     44.86 o 
   0   9   8       13.51       12.29      4.48 o 
   1   9   8       86.59       93.91      8.26 o 
   2   9   8       56.72       56.75     10.96 o 
   3   9   8     3691.20     3773.56     65.66 o 
   4   9   8        7.63        3.56      7.81 o 
   5   9   8       18.31       10.33      9.95 o 
  -6  10   8        9.31        2.67     13.73 o 
  -5  10   8       17.37        7.57      8.06 o 
  -4  10   8      816.30      789.14     24.16 o 
  -3  10   8        0.16        9.07      6.70 o 
  -2  10   8       20.95       34.88      7.23 o 
  -1  10   8       57.23       60.62      6.36 o 
   0  10   8     3141.24     3118.34     46.00 o 
   1  10   8      101.14       97.62      8.45 o 
   2  10   8      247.84      272.86     15.93 o 
   3  10   8        8.33        5.19      8.03 o 
   4  10   8      609.13      625.83     26.35 o 
  -6  11   8        0.64        8.36     10.78 o 
  -5  11   8      382.82      367.73     20.80 o 
  -4  11   8        0.14       -4.59      6.55 o 
  -3  11   8      755.08      736.20     22.31 o 
  -2  11   8      431.98      457.32     17.19 o 
  -1  11   8     2981.81     2989.98     43.86 o 
   0  11   8        2.11        5.81     11.73 o 
   1  11   8        8.77        9.55      5.33 o 
   2  11   8      239.18      253.24     16.02 o 
   3  11   8     1910.89     1808.94     57.91 o 
   4  11   8        0.16      -11.51     18.01 o 
  -6  12   8       48.44       42.80     11.44 o 
  -5  12   8       47.61       63.20     11.90 o 
  -4  12   8     1008.15      990.24     31.13 o 
  -3  12   8       38.88       56.30      7.58 o 
  -2  12   8      225.68      213.90     12.99 o 
  -1  12   8        0.02       -1.49      7.02 o 
   0  12   8     1437.97     1463.82     64.69 o 
   1  12   8        0.48        5.86      4.89 o 
   2  12   8      419.47      437.86     22.87 o 
   3  12   8        1.59       12.83      9.38 o 
   4  12   8      514.78      541.26     25.61 o 
  -5  13   8       61.68       75.78     12.70 o 
  -4  13   8      115.55       94.19     12.75 o 
  -3  13   8      533.20      518.18     18.72 o 
  -2  13   8       11.28       13.71      6.60 o 
  -1  13   8      845.64      871.57     28.99 o 
   0  13   8        6.77       14.47      8.05 o 
   1  13   8      171.97      161.03     11.10 o 
   2  13   8       48.71       58.32      8.65 o 
   3  13   8     1487.48     1434.63     39.38 o 
  -5  14   8        9.81       12.29      8.74 o 
  -4  14   8     1600.27     1623.05     36.58 o 
  -3  14   8        9.11       18.51      7.02 o 
  -2  14   8       21.74       27.47      7.18 o 
  -1  14   8       45.94       39.99     14.09 o 
   0  14   8     1916.69     1878.65     54.97 o 
   1  14   8      165.08      199.57     16.63 o 
   2  14   8      253.65      242.28     14.29 o 
   3  14   8       20.38       25.51      9.67 o 
  -4  15   8       36.05       19.72      8.14 o 
  -3  15   8      545.53      525.72     19.35 o 
  -2  15   8       53.95       44.50      9.98 o 
  -1  15   8      597.78      638.94     26.33 o 
   0  15   8        6.73        8.39      8.51 o 
   1  15   8        9.11        2.24      8.69 o 
   2  15   8        5.00       -1.22      8.90 o 
  -3  16   8        3.05        4.54      8.41 o 
  -2  16   8       97.73       94.64     20.55 o 
  -1  16   8        0.09       -6.27      8.23 o 
   0  16   8      944.39      988.06     34.82 o 
   1  16   8       57.81       33.37     23.08 o 
   2  16   8      135.26      129.23     30.23 o 
  -2  17   8       30.28       23.76     15.49 o 
  -1  17   8      733.61      721.30     43.82 o 
   0  17   8       28.00       30.21     11.28 o 
   1  17   8      170.10      164.91     50.20 o 
  -7   0   9      123.95      146.24     14.91 o 
  -5   0   9      574.67      597.50     36.88 o 
  -3   0   9     5489.89     5393.83    115.58 o 
  -1   0   9      694.92      679.76     33.29 o 
   1   0   9     2917.21     2887.54     49.69 o 
   3   0   9      803.89      813.28     24.73 o 
   5   0   9     1112.25     1180.48     48.16 o 
  -7   1   9       73.50       77.27      8.58 o 
  -6   1   9      504.86      537.73     16.28 o 
  -5   1   9       50.74       64.96     12.53 o 
  -4   1   9     1826.90     1825.85     87.50 o 
  -3   1   9       15.19       28.05     10.80 o 
  -2   1   9      587.38      569.97     22.70 o 
  -1   1   9        9.25       12.14      7.56 o 
   0   1   9     5372.53     5393.32     53.86 o 
   1   1   9      111.81      121.57      9.14 o 
   2   1   9       24.69       26.12      5.72 o 
   3   1   9       17.27       22.54      5.11 o 
   4   1   9     2401.05     2245.65     87.71 o 
   5   1   9       79.72       71.40     11.29 o 
  -7   2   9      260.85      317.07     16.89 o 
  -6   2   9        1.31        1.38      5.12 o 
  -5   2   9        5.89        3.21      9.05 o 
  -4   2   9       84.41       73.67     17.03 o 
  -3   2   9     4758.37     4689.77     74.47 o 
  -2   2   9      151.88      179.77     14.29 o 
  -1   2   9      142.66      134.95      9.56 o 
   0   2   9        0.38        0.22      4.09 o 
   1   2   9     1469.22     1516.77     23.55 o 
   2   2   9        0.50        2.05      4.78 o 
   3   2   9     2626.54     2609.25     43.16 o 
   4   2   9        0.00        6.01      5.59 o 
   5   2   9      335.63      312.98     20.83 o 
  -7   3   9        0.99        4.46      8.41 o 
  -6   3   9      393.60      396.37     14.37 o 
  -5   3   9        5.99       11.00     22.90 o 
  -4   3   9     1878.99     1923.25     44.60 o 
  -3   3   9       55.70       62.55     11.58 o 
  -2   3   9      370.97      426.16     20.61 o 
  -1   3   9       23.01       28.66      6.20 o 
   0   3   9     5022.65     4876.74     58.41 o 
   1   3   9       15.90       20.51      5.00 o 
   2   3   9      319.17      334.54     11.31 o 
   3   3   9        7.72        2.41      7.81 o 
   4   3   9     2912.92     2834.56     43.93 o 
   5   3   9       44.50       40.20      9.60 o 
  -7   4   9      542.01      538.35     29.07 o 
  -6   4   9        1.48        4.25      6.86 o 
  -5   4   9       84.49       87.63      9.89 o 
  -4   4   9       35.42       44.02     13.02 o 
  -3   4   9     3925.80     4068.89    124.31 o 
  -2   4   9        3.00       16.59      8.54 o 
  -1   4   9      308.45      306.39     19.39 o 
   0   4   9       60.31       65.49     10.42 o 
   1   4   9     1237.27     1190.51     20.64 o 
   2   4   9       62.18       43.75      6.63 o 
   3   4   9      602.63      621.45     19.70 o 
   4   4   9        4.37       -1.15      5.40 o 
   5   4   9     1006.39      993.75     25.96 o 
  -7   5   9      115.04      125.10     15.83 o 
  -6   5   9      478.67      472.93     19.27 o 
  -5   5   9       32.99       29.96      7.42 o 
  -4   5   9     1192.74     1188.12     41.15 o 
  -3   5   9      107.50      111.24     24.38 o 
  -2   5   9     1165.01     1147.92     32.30 o 
  -1   5   9       10.74        3.59      5.29 o 
   0   5   9     1886.96     1879.63     35.09 o 
   1   5   9        7.36        4.89      4.01 o 
   2   5   9       21.53       17.70      5.56 o 
   3   5   9      155.89      155.33     10.67 o 
   4   5   9     1525.05     1449.62     30.16 o 
   5   5   9       12.03       12.65      7.82 o 
  -7   6   9      899.52      897.97     33.17 o 
  -6   6   9       19.78        9.77      8.44 o 
  -5   6   9        1.54        1.43      6.05 o 
  -4   6   9       59.31       58.82     12.12 o 
  -3   6   9     5209.39     5320.25     82.78 o 
  -2   6   9        1.87       10.43      8.72 o 
  -1   6   9      475.76      472.16     13.46 o 
   0   6   9       10.42        8.23      5.13 o 
   1   6   9     2547.86     2485.91     38.33 o 
   2   6   9       28.72       23.86      5.75 o 
   3   6   9     1436.90     1400.65     28.60 o 
   4   6   9       25.46       21.71      6.82 o 
   5   6   9      378.03      389.19     22.77 o 
  -7   7   9        1.37        8.28      9.99 o 
  -6   7   9      364.50      351.52     44.67 o 
  -5   7   9        5.39        4.80      6.99 o 
  -4   7   9     1691.89     1651.18     87.31 o 
  -3   7   9       22.68       15.71      9.24 o 
  -2   7   9      499.65      558.70     18.65 o 
  -1   7   9      136.32      139.12      8.44 o 
   0   7   9      395.83      428.63     14.84 o 
   1   7   9       65.93       88.19     12.37 o 
   2   7   9      468.00      505.71     16.54 o 
   3   7   9        0.10       -1.28      5.12 o 
   4   7   9      735.78      754.19     28.26 o 
  -6   8   9       42.87       21.51     17.51 o 
  -5   8   9      153.46      160.30     16.13 o 
  -4   8   9        7.95       -1.64      8.54 o 
  -3   8   9     2700.34     2736.56     54.37 o 
  -2   8   9      118.54      123.08     20.47 o 
  -1   8   9       94.94       95.45      7.55 o 
   0   8   9       37.94       29.96      5.35 o 
   1   8   9     1899.15     1860.99     39.52 o 
   2   8   9       41.14       31.40      8.46 o 
   3   8   9      488.80      492.12     17.24 o 
   4   8   9       31.21       18.86      9.05 o 
  -6   9   9      239.82      238.13     18.84 o 
  -5   9   9       12.36        9.84      8.29 o 
  -4   9   9     1383.81     1432.58     39.38 o 
  -3   9   9        2.36        4.33     13.25 o 
  -2   9   9      688.76      722.44     21.47 o 
  -1   9   9        9.66        4.91      4.49 o 
   0   9   9      592.96      623.76     17.63 o 
   1   9   9      120.66      123.67     11.77 o 
   2   9   9      124.56      143.57     13.19 o 
   3   9   9       10.02       12.50      7.65 o 
   4   9   9     1246.85     1303.85     57.11 o 
  -6  10   9        3.46        2.48      8.62 o 
  -5  10   9       55.63       32.41     11.66 o 
  -4  10   9        0.14        2.51      6.03 o 
  -3  10   9     2049.06     2106.75     44.69 o 
  -2  10   9       45.55       55.88      8.77 o 
  -1  10   9      649.66      660.82     16.36 o 
   0  10   9        0.59       -0.64      4.52 o 
   1  10   9     1082.10     1057.94     38.96 o 
   2  10   9       50.66       49.73      9.88 o 
   3  10   9      437.38      435.43     21.73 o 
   4  10   9        0.03        5.89      8.62 o 
  -6  11   9      128.79      178.46     36.88 o 
  -5  11   9       36.46       37.98     10.64 o 
  -4  11   9     1610.10     1662.43     34.20 o 
  -3  11   9        0.16       -5.34      6.55 o 
  -2  11   9      402.10      393.83     17.05 o 
  -1  11   9       85.41       92.17     12.10 o 
   0  11   9      306.79      319.42     21.54 o 
   1  11   9      121.53      122.98     12.96 o 
   2  11   9      139.86      123.30     13.01 o 
   3  11   9        3.84        4.26      7.80 o 
  -5  12   9       82.36       73.33     12.91 o 
  -4  12   9        0.12        4.97      7.60 o 
  -3  12   9      853.21      876.65     29.56 o 
  -2  12   9       16.10       19.23      7.34 o 
  -1  12   9      250.57      293.42     18.47 o 
   0  12   9        0.02       -1.75      7.18 o 
   1  12   9     1092.54     1048.60     30.19 o 
   2  12   9        1.40        0.64      6.70 o 
   3  12   9      221.00      217.00     17.56 o 
  -5  13   9       50.15       78.29     15.96 o 
  -4  13   9     1511.95     1519.68     40.62 o 
  -3  13   9       22.69       28.68      6.95 o 
  -2  13   9      207.01      212.58     27.55 o 
  -1  13   9        0.79        5.31      9.13 o 
   0  13   9      489.95      511.86     23.41 o 
   1  13   9        2.77        2.98      8.29 o 
   2  13   9       81.07       95.26     13.78 o 
   3  13   9       54.62       63.46     11.94 o 
  -4  14   9        0.25       12.41      9.45 o 
  -3  14   9      719.81      730.71     45.18 o 
  -2  14   9       65.00       71.81     12.98 o 
  -1  14   9      251.46      250.83     18.44 o 
   0  14   9       19.10       14.77      8.75 o 
   1  14   9      948.64      929.86     48.09 o 
   2  14   9       60.03       52.83     11.03 o 
  -4  15   9     1189.66     1194.76     31.01 o 
  -3  15   9        5.66        5.65      8.75 o 
  -2  15   9      142.03      151.76     12.53 o 
  -1  15   9       19.26        5.03      8.81 o 
   0  15   9      453.67      436.17     33.65 o 
   1  15   9        0.48       -0.91      8.39 o 
  -3  16   9      302.32      350.82     25.81 o 
  -2  16   9       71.82       70.24     19.90 o 
  -1  16   9      219.80      221.73     18.78 o 
   0  16   9        1.19       -6.24      9.13 o 
   1  16   9      429.25      406.97     23.96 o 
  -6   0  10     1758.34     1709.46     42.49 o 
  -4   0  10      275.21      234.96     25.62 o 
  -2   0  10     1929.53     1720.25     57.88 o 
   0   0  10      467.24      488.27     19.97 o 
   2   0  10     4615.79     4366.67     69.23 o 
   4   0  10      178.03      168.18     20.55 o 
  -7   1  10      523.17      541.28     17.77 o 
  -6   1  10       30.08       25.83      6.49 o 
  -5   1  10      595.47      598.26     33.86 o 
  -4   1  10       28.07       17.52      9.95 o 
  -3   1  10     1154.82     1064.11     78.63 o 
  -2   1  10       25.81       21.19      9.86 o 
  -1   1  10      516.71      539.43     22.96 o 
   0   1  10        3.56       16.82      6.27 o 
   1   1  10      941.92      899.51     18.92 o 
   2   1  10      175.22      197.20     10.57 o 
   3   1  10       23.32       15.57      7.89 o 
   4   1  10       33.68       35.76      9.00 o 
  -7   2  10        4.19        8.01      8.16 o 
  -6   2  10     2076.52     2075.88     33.36 o 
  -5   2  10        0.91       -5.98      8.93 o 
  -4   2  10      435.77      441.03     55.60 o 
  -3   2  10        1.76        1.95      8.39 o 
  -2   2  10     1455.13     1487.14     37.79 o 
  -1   2  10       38.05       32.26      9.60 o 
   0   2  10      868.96      835.29     18.19 o 
   1   2  10       27.15       21.36      5.34 o 
   2   2  10     2531.06     2445.13     35.58 o 
   3   2  10       37.10       28.16      8.43 o 
   4   2  10      930.18      941.49     32.77 o 
  -7   3  10      656.99      664.64     23.84 o 
  -6   3  10       40.25       33.95      7.00 o 
  -5   3  10      391.96      434.27     24.11 o 
  -4   3  10       26.47       14.97     10.09 o 
  -3   3  10     2525.60     2423.45     51.13 o 
  -2   3  10       84.34      113.93     23.15 o 
  -1   3  10      428.44      443.20     16.12 o 
   0   3  10       29.23       26.73      6.90 o 
   1   3  10     2035.44     2039.35     29.51 o 
   2   3  10      162.25      175.64     10.17 o 
   3   3  10      145.68      151.08     11.03 o 
   4   3  10       22.40        5.55      6.81 o 
  -7   4  10        0.17        1.12      8.00 o 
  -6   4  10      863.37      873.22     37.52 o 
  -5   4  10       13.75       10.74     10.62 o 
  -4   4  10      122.00      128.75     15.05 o 
  -3   4  10       63.95       94.03     21.11 o 
  -2   4  10     1238.35     1229.32     55.12 o 
  -1   4  10       38.15       22.70      6.51 o 
   0   4  10       16.48       22.36      6.34 o 
   1   4  10       65.47       62.99      6.72 o 
   2   4  10     2959.78     2850.71     42.71 o 
   3   4  10        0.11        0.01      5.26 o 
   4   4  10      256.11      256.81     14.20 o 
  -6   5  10       12.90        6.91      7.82 o 
  -5   5  10      574.21      545.91     27.90 o 
  -4   5  10        2.02       -1.95      8.61 o 
  -3   5  10     2735.46     2660.59     54.65 o 
  -2   5  10       66.00       75.10     11.96 o 
  -1   5  10      136.86      137.46     10.32 o 
   0   5  10       58.74       55.49      7.75 o 
   1   5  10     2550.16     2485.27     33.39 o 
   2   5  10       35.63       37.90      7.14 o 
   3   5  10        0.17       -5.18      5.03 o 
   4   5  10       34.15       28.65      7.48 o 
  -6   6  10      827.11      831.01     28.84 o 
  -5   6  10        3.96        2.80      6.52 o 
  -4   6  10      462.27      446.42     23.66 o 
  -3   6  10       43.82       72.84     12.77 o 
  -2   6  10     1656.53     1668.22     48.06 o 
  -1   6  10        1.12       10.56      5.86 o 
   0   6  10     1722.98     1744.03     27.84 o 
   1   6  10       57.74       42.49     13.13 o 
   2   6  10     1850.19     1901.94     61.95 o 
   3   6  10       31.75       27.51     11.14 o 
   4   6  10      639.69      612.01     26.67 o 
  -6   7  10       12.74       17.74      9.29 o 
  -5   7  10      232.54      242.88     27.32 o 
  -4   7  10       37.12       63.26     29.02 o 
  -3   7  10     1622.75     1629.37     42.04 o 
  -2   7  10      224.45      228.12     17.08 o 
  -1   7  10      159.08      155.48     10.80 o 
   0   7  10        3.18       -1.50      4.80 o 
   1   7  10     3782.47     3798.87     63.65 o 
   2   7  10      103.35       81.34      9.22 o 
   3   7  10       46.89       42.93      7.92 o 
   4   7  10        0.04       -3.48      8.16 o 
  -6   8  10      555.48      592.28     27.31 o 
  -5   8  10       15.64       29.09      8.28 o 
  -4   8  10      162.77      155.57     16.60 o 
  -3   8  10        0.53        5.00     11.13 o 
  -2   8  10      887.91      901.83     30.38 o 
  -1   8  10       21.77       14.26      6.75 o 
   0   8  10       65.11       64.10      9.60 o 
   1   8  10       70.80       74.40     11.35 o 
   2   8  10     1514.54     1482.53     37.81 o 
   3   8  10       69.81       64.66      8.95 o 
   4   8  10      434.68      446.61     26.23 o 
  -6   9  10        0.03       -1.53      7.97 o 
  -5   9  10      416.06      414.19     18.87 o 
  -4   9  10        0.31       -0.06      8.87 o 
  -3   9  10     2406.48     2478.01     54.81 o 
  -2   9  10       53.38       55.46      9.01 o 
  -1   9  10       23.35       24.67      5.70 o 
   0   9  10        6.57       -1.83      5.57 o 
   1   9  10     3680.04     3619.27     62.79 o 
   2   9  10       37.95       49.04     10.27 o 
   3   9  10        5.46        1.06      7.36 o 
  -5  10  10        8.69       10.24     10.96 o 
  -4  10  10       81.77      103.46     20.05 o 
  -3  10  10        9.08       25.04     10.59 o 
  -2  10  10     1689.25     1792.81     38.21 o 
  -1  10  10       90.86       97.40     12.27 o 
   0  10  10      672.74      666.17     24.00 o 
   1  10  10        0.92        2.56      6.96 o 
   2  10  10      572.17      578.93     24.24 o 
   3  10  10       13.64       20.57      9.11 o 
  -5  11  10      415.34      447.25     24.39 o 
  -4  11  10       72.48       71.12     12.13 o 
  -3  11  10     1421.88     1534.89     42.12 o 
  -2  11  10      124.13      149.08     13.16 o 
  -1  11  10       96.30      107.16     13.64 o 
   0  11  10      107.34      124.90     20.47 o 
   1  11  10     2048.96     1938.35     43.88 o 
   2  11  10       52.27       52.69     11.81 o 
   3  11  10       43.13       39.92     11.00 o 
  -5  12  10        0.93        6.35      8.81 o 
  -4  12  10       35.01       64.09     12.11 o 
  -3  12  10       70.77       56.74     10.40 o 
  -2  12  10     1125.02     1182.44     36.76 o 
  -1  12  10        1.24       -1.38      8.05 o 
   0  12  10       52.62       66.98     17.29 o 
   1  12  10       11.32        6.10      7.45 o 
   2  12  10      696.69      683.66     41.54 o 
  -4  13  10       15.12       33.35     13.17 o 
  -3  13  10      535.59      503.96     21.09 o 
  -2  13  10       22.46       10.88      9.72 o 
  -1  13  10       27.58       29.85      8.73 o 
   0  13  10       64.74       60.69     17.81 o 
   1  13  10     1540.67     1592.46     62.25 o 
   2  13  10        2.31        3.31      8.52 o 
  -3  14  10        0.30       -1.51      8.28 o 
  -2  14  10     1291.29     1413.58    149.36 o 
  -1  14  10      146.59      132.65     13.07 o 
   0  14  10      495.51      499.91     25.03 o 
   1  14  10        3.68       18.01     15.42 o 
  -2  15  10       11.47       20.53     11.12 o 
  -1  15  10       99.87       59.16     13.62 o 
   0  15  10        0.55       11.20      9.82 o 
  -5   0  11     1434.08     1433.64     60.61 o 
  -3   0  11       14.33       28.10     14.83 o 
  -1   0  11     2206.38     2200.68     67.91 o 
   1   0  11     1397.81     1371.00     78.74 o 
   3   0  11      843.32      828.71     39.47 o 
  -6   1  11      714.59      699.19     37.88 o 
  -5   1  11       74.37       72.48     24.60 o 
  -4   1  11      370.64      382.22     22.94 o 
  -3   1  11        4.05       -6.42     11.01 o 
  -2   1  11     3430.04     3408.60     63.52 o 
  -1   1  11       71.30       59.88     11.42 o 
   0   1  11       42.65       52.88      6.73 o 
   1   1  11        3.67       -0.58      4.51 o 
   2   1  11     2419.58     2281.15     33.80 o 
   3   1  11       13.59       17.26      6.63 o 
   4   1  11        0.45        5.07      8.95 o 
  -6   2  11       11.31       10.59      5.82 o 
  -5   2  11     2594.22     2653.27     59.63 o 
  -4   2  11       82.49       86.61     14.28 o 
  -3   2  11      417.92      406.11     22.47 o 
  -2   2  11       16.41       24.53      9.78 o 
  -1   2  11     1206.13     1154.59     33.77 o 
   0   2  11        4.81        2.14      5.51 o 
   1   2  11     1608.64     1567.72     39.08 o 
   2   2  11        2.56       10.11      4.82 o 
   3   2  11      523.70      549.04     18.67 o 
   4   2  11        0.44       -2.27      7.29 o 
  -6   3  11      734.58      704.61     26.01 o 
  -5   3  11       54.84       56.57     13.63 o 
  -4   3  11      133.79      128.16     15.96 o 
  -3   3  11       14.51       10.57      9.56 o 
  -2   3  11     2599.85     2537.90     53.31 o 
  -1   3  11       13.44        4.91      8.13 o 
   0   3  11      223.62      232.00     18.05 o 
   1   3  11        0.02        2.84      5.21 o 
   2   3  11     3573.08     3361.27     49.04 o 
   3   3  11        5.65        9.33      6.16 o 
   4   3  11        7.09       11.82      6.99 o 
  -6   4  11        0.00        2.67      8.74 o 
  -5   4  11     1452.83     1526.01     44.22 o 
  -4   4  11        2.70        3.88      9.99 o 
  -3   4  11        5.55       14.04     10.04 o 
  -2   4  11        8.90        4.73      8.85 o 
  -1   4  11     1151.21     1140.20     39.27 o 
   0   4  11       42.42       35.94      7.43 o 
   1   4  11      784.46      762.48     18.91 o 
   2   4  11       25.33       19.58      6.75 o 
   3   4  11      698.69      664.77     39.02 o 
   4   4  11        0.04       -7.16      6.31 o 
  -6   5  11      632.91      626.08     56.47 o 
  -5   5  11        2.10       12.74     11.06 o 
  -4   5  11      557.47      535.92     26.36 o 
  -3   5  11        0.04       -2.51      8.99 o 
  -2   5  11     1327.44     1320.55     37.62 o 
  -1   5  11        9.08       15.14      6.67 o 
   0   5  11       49.85       72.78      8.94 o 
   1   5  11       62.89       49.44     12.71 o 
   2   5  11     1222.65     1135.22     26.59 o 
   3   5  11        0.89       -5.36      5.76 o 
  -6   6  11        1.45       -0.87      7.51 o 
  -5   6  11     2376.13     2367.25     56.34 o 
  -4   6  11        0.18        4.28      9.73 o 
  -3   6  11      472.19      461.83     24.28 o 
  -2   6  11       21.94       32.39     10.88 o 
  -1   6  11     1827.53     1890.10     35.01 o 
   0   6  11       13.14        5.42      8.34 o 
   1   6  11     1338.05     1304.03     34.82 o 
   2   6  11       12.59       18.58      6.60 o 
   3   6  11      668.81      593.18     20.22 o 
  -6   7  11      592.38      635.55     24.18 o 
  -5   7  11        7.67       14.98     11.17 o 
  -4   7  11      322.80      335.45     22.52 o 
  -3   7  11       51.75       38.28     11.64 o 
  -2   7  11      259.68      286.96     19.77 o 
  -1   7  11      134.44      137.45     11.30 o 
   0   7  11      328.31      303.71     17.88 o 
   1   7  11        7.11        3.97      7.49 o 
   2   7  11      806.27      757.74     31.35 o 
   3   7  11        0.36        0.50      6.33 o 
  -5   8  11     1279.64     1322.08     41.90 o 
  -4   8  11       52.42       51.72     12.85 o 
  -3   8  11       14.87       19.60     15.90 o 
  -2   8  11        8.83       -2.40      8.95 o 
  -1   8  11     1256.51     1259.41     28.40 o 
   0   8  11       45.44       33.51      7.96 o 
   1   8  11      336.48      347.46     19.31 o 
   2   8  11       11.15       13.48      8.39 o 
   3   8  11      652.25      617.19     21.17 o 
  -5   9  11       29.10       21.09     17.27 o 
  -4   9  11      263.94      301.70     29.42 o 
  -3   9  11       10.17        9.21     10.43 o 
  -2   9  11      365.40      332.88     21.31 o 
  -1   9  11      244.83      259.92     18.94 o 
   0   9  11       92.81      115.16     22.48 o 
   1   9  11        5.90        2.76     16.48 o 
   2   9  11     1018.37     1042.05     33.18 o 
   3   9  11       26.64       14.42      9.82 o 
  -5  10  11     1076.99     1118.10     77.54 o 
  -4  10  11       41.34       17.03     11.05 o 
  -3  10  11      499.55      473.06     26.39 o 
  -2  10  11        5.47        5.66      7.45 o 
  -1  10  11      976.03     1057.99     51.06 o 
   0  10  11       21.31       16.99      8.25 o 
   1  10  11      512.07      566.69     24.05 o 
   2  10  11        0.14       -2.28      8.02 o 
  -4  11  11      234.36      198.94     19.50 o 
  -3  11  11       59.96       81.66     14.14 o 
  -2  11  11      219.13      226.62     14.99 o 
  -1  11  11      204.15      182.22     25.48 o 
   0  11  11      158.61      190.57     15.61 o 
   1  11  11       23.47       36.36      9.98 o 
   2  11  11     1302.68     1392.50     39.64 o 
  -4  12  11       14.82        8.15      9.13 o 
  -3  12  11       87.55       72.53     14.87 o 
  -2  12  11       14.81       15.44     10.58 o 
  -1  12  11      626.76      626.81     41.04 o 
   0  12  11        1.53       -5.98     12.60 o 
   1  12  11      158.84      130.47     21.04 o 
  -3  13  11        0.24        8.51     10.67 o 
  -2  13  11      338.21      380.41     23.88 o 
  -1  13  11        0.94       18.49     14.90 o 
   0  13  11       49.02       48.53     18.14 o 
   1  13  11       18.80       36.10     17.80 o 
  -2  14  11        6.54       19.10     11.80 o 
  -1  14  11      759.06      755.57     46.45 o 
  -6   0  12       42.87       37.76     20.50 o 
  -4   0  12      772.03      803.33     45.24 o 
  -2   0  12      807.67      819.48     43.74 o 
   0   0  12     3153.46     3122.81     97.85 o 
   2   0  12      612.10      597.84     24.98 o 
  -6   1  12       33.28       45.68     15.35 o 
  -5   1  12      579.59      540.30     28.44 o 
  -4   1  12       23.80       16.01     11.60 o 
  -3   1  12      315.10      329.99     21.80 o 
  -2   1  12        1.45      -11.92      7.94 o 
  -1   1  12      607.76      564.06     25.43 o 
   0   1  12       36.73       49.56     12.51 o 
   1   1  12       40.65       51.16      7.32 o 
   2   1  12        1.06       -2.61      5.13 o 
   3   1  12      952.24      936.73     25.95 o 
  -6   2  12      207.22      181.21     22.44 o 
  -5   2  12        5.68        6.53     11.39 o 
  -4   2  12      781.39      765.70     32.02 o 
  -3   2  12        5.99       -4.72     12.12 o 
  -2   2  12      206.67      195.92     23.78 o 
  -1   2  12        5.14       -6.53      8.35 o 
   0   2  12     2180.62     2208.11     49.51 o 
   1   2  12       19.25       15.53      5.86 o 
   2   2  12      273.80      285.65     19.21 o 
   3   2  12        0.40       11.62      6.73 o 
  -6   3  12       47.90       43.54     11.44 o 
  -5   3  12     1219.56     1250.03     41.75 o 
  -4   3  12       21.84       27.44     11.86 o 
  -3   3  12      113.51      118.93     15.92 o 
  -2   3  12       10.30        8.82      9.75 o 
  -1   3  12     1310.15     1293.16     44.10 o 
   0   3  12       16.53       16.52      6.95 o 
   1   3  12       74.18       80.75     11.82 o 
   2   3  12        0.48       12.60      6.68 o 
   3   3  12     1379.26     1387.04     32.28 o 
  -6   4  12       46.02       43.25     11.93 o 
  -5   4  12        9.80        7.79     14.19 o 
  -4   4  12      534.97      514.25     27.03 o 
  -3   4  12        9.49        4.00      9.89 o 
  -2   4  12      154.80      120.70     15.23 o 
  -1   4  12        1.15       11.43      9.81 o 
   0   4  12     2228.96     2259.49     45.81 o 
   1   4  12        3.04       14.87      8.23 o 
   2   4  12      562.78      527.56     20.53 o 
   3   4  12        0.52       -0.11      6.46 o 
  -5   5  12     1110.28     1136.07     39.92 o 
  -4   5  12        4.13        6.76     10.90 o 
  -3   5  12      188.67      196.30     30.04 o 
  -2   5  12       33.22       27.82     11.61 o 
  -1   5  12     1890.65     1875.37     41.44 o 
   0   5  12       19.61       26.26      7.74 o 
   1   5  12        3.94       12.45      7.97 o 
   2   5  12        7.02        7.43      6.62 o 
   3   5  12      992.32      965.38     26.71 o 
  -5   6  12       12.08       -1.61     11.32 o 
  -4   6  12      798.27      790.80     32.78 o 
  -3   6  12        0.30        9.89     10.42 o 
  -2   6  12      627.18      623.60     27.78 o 
  -1   6  12        9.69       28.94      7.81 o 
   0   6  12     1574.17     1578.68     37.78 o 
   1   6  12       65.61       63.73     11.58 o 
   2   6  12      301.85      292.83     15.40 o 
  -5   7  12      812.00      855.88     35.73 o 
  -4   7  12       28.82       32.77     13.05 o 
  -3   7  12       50.59       44.68     12.98 o 
  -2   7  12        6.04        2.04     10.29 o 
  -1   7  12     2739.38     2724.48     45.44 o 
   0   7  12        3.24        0.53      7.94 o 
   1   7  12       44.63       49.05     10.73 o 
   2   7  12        6.57        9.07     20.18 o 
  -5   8  12        0.01      -15.37     10.47 o 
  -4   8  12      537.87      554.30     28.81 o 
  -3   8  12       22.90        9.15     11.18 o 
  -2   8  12      187.27      174.84     17.88 o 
  -1   8  12        7.92       25.88     12.67 o 
   0   8  12     1090.63     1119.74     34.24 o 
   1   8  12      116.47       93.93     12.87 o 
   2   8  12      659.10      577.74     27.34 o 
  -4   9  12        0.09       -2.47     20.34 o 
  -3   9  12       34.74       32.33     11.76 o 
  -2   9  12        1.01       -8.39      9.59 o 
  -1   9  12     2533.71     2697.86     55.81 o 
   0   9  12        1.22        9.17     16.29 o 
   1   9  12       13.02        6.41     11.49 o 
   2   9  12       11.35       12.58      9.89 o 
  -4  10  12      768.92      827.88     34.86 o 
  -3  10  12       16.06       27.12     16.78 o 
  -2  10  12      179.47      176.14     17.89 o 
  -1  10  12        1.45       14.00     15.53 o 
   0  10  12      617.69      631.14     26.42 o 
   1  10  12        4.95        4.83      8.50 o 
  -3  11  12       77.00       84.01     15.40 o 
  -2  11  12       66.08       67.30     20.78 o 
  -1  11  12     2017.20     1930.40     73.15 o 
   0  11  12       11.91       11.84      8.94 o 
   1  11  12        7.03        2.63     16.65 o 
  -2  12  12       87.82       69.49     22.16 o 
  -1  12  12       12.69       11.65     15.70 o 
   0  12  12      508.59      557.38     28.73 o 
  -5   0  13       38.78       31.29     19.67 o 
  -3   0  13     1512.68     1483.31     62.48 o 
  -1   0  13     1783.74     1713.33     64.25 o 
   1   0  13      687.07      669.43     50.78 o 
  -5   1  13        0.02       -6.59     11.37 o 
  -4   1  13     1655.88     1722.68     52.62 o 
  -3   1  13        0.02      -10.70     13.93 o 
  -2   1  13       66.73       91.94     26.56 o 
  -1   1  13       20.65       16.72     10.96 o 
   0   1  13     2052.71     1932.76     38.41 o 
   1   1  13       20.59        6.49      6.08 o 
   2   1  13        0.21        7.12      7.03 o 
  -5   2  13       76.12       62.54     20.99 o 
  -4   2  13       26.26       18.58     14.16 o 
  -3   2  13      582.62      600.49     28.94 o 
  -2   2  13       17.28       10.88     11.06 o 
  -1   2  13      469.55      503.05     26.28 o 
   0   2  13        1.11       11.93      7.57 o 
   1   2  13      394.25      381.63     26.65 o 
   2   2  13        1.35       -3.84      6.58 o 
  -5   3  13        2.56       10.58     13.22 o 
  -4   3  13     1260.92     1290.99     42.63 o 
  -3   3  13       21.64       15.60     17.47 o 
  -2   3  13       64.55       67.54     24.98 o 
  -1   3  13        6.28       22.11     20.92 o 
   0   3  13     2729.62     2578.45     45.21 o 
   1   3  13       16.71        5.42      8.09 o 
   2   3  13        7.05       12.36      7.39 o 
  -5   4  13       33.65       39.65     14.70 o 
  -4   4  13        2.66       -5.13     23.54 o 
  -3   4  13     1045.83      988.90     37.79 o 
  -2   4  13       10.37        5.08     12.38 o 
  -1   4  13     1068.65     1039.82     54.70 o 
   0   4  13       23.17       28.20      8.47 o 
   1   4  13      577.09      583.46     26.01 o 
   2   4  13        9.61        9.93      7.25 o 
  -5   5  13        8.18      -11.53     11.81 o 
  -4   5  13      547.28      533.98     29.24 o 
  -3   5  13       55.65       59.41     24.11 o 
  -2   5  13      123.09      130.77     16.92 o 
  -1   5  13       62.37       48.12     12.80 o 
   0   5  13      966.68      906.39     33.03 o 
   1   5  13       29.84       36.61     10.68 o 
   2   5  13        0.05       -0.49      8.74 o 
  -4   6  13       41.24       24.17     13.07 o 
  -3   6  13      770.22      865.63     34.67 o 
  -2   6  13        6.01       -2.97     10.40 o 
  -1   6  13      551.50      570.04     27.67 o 
   0   6  13        0.67        9.28      8.14 o 
   1   6  13      494.48      495.79     60.40 o 
  -4   7  13      236.84      235.97     22.39 o 
  -3   7  13        0.23       11.68     13.30 o 
  -2   7  13      100.61      121.04     16.94 o 
  -1   7  13        0.15       -8.71      9.56 o 
   0   7  13      601.37      571.76     35.84 o 
   1   7  13        0.11       -3.15      8.26 o 
  -4   8  13        0.66       -1.98     11.26 o 
  -3   8  13      890.95      913.55     36.49 o 
  -2   8  13       47.40       34.77     20.13 o 
  -1   8  13      386.11      432.63     25.27 o 
   0   8  13        0.04       -2.24     11.68 o 
   1   8  13      677.73      626.85     27.69 o 
  -3   9  13       14.08       24.21     13.29 o 
  -2   9  13       95.93       77.48     15.59 o 
  -1   9  13       26.34       31.74     13.49 o 
   0   9  13      638.96      676.14     28.59 o 
  -2  10  13        0.06       -8.20     15.37 o 
  -1  10  13      259.36      259.56     32.39 o 
  -4   0  14      376.95      377.24     38.36 o 
  -2   0  14     1962.03     1956.70     73.58 o 
   0   0  14      403.31      363.41     33.19 o 
  -4   1  14       19.76       12.37     12.73 o 
  -3   1  14      315.91      320.58     24.38 o 
  -2   1  14       19.76       20.19     22.77 o 
  -1   1  14       44.54       38.26     12.60 o 
   0   1  14        0.80        6.55     10.90 o 
   1   1  14      769.85      767.36     21.69 o 
  -4   2  14      132.74      112.54     18.58 o 
  -3   2  14        1.42      -15.87     10.73 o 
  -2   2  14     1170.98     1196.98     40.50 o 
  -1   2  14       20.03       15.06     11.55 o 
   0   2  14      204.39      183.12     18.96 o 
   1   2  14        1.95        6.21      8.36 o 
  -4   3  14        9.96        9.57     15.49 o 
  -3   3  14      664.27      619.72     31.21 o 
  -2   3  14        7.47        1.40     11.63 o 
  -1   3  14       16.67       31.80     12.77 o 
   0   3  14        2.08       -7.12      9.54 o 
   1   3  14     1127.92     1244.20     39.28 o 
  -4   4  14      108.23      105.88     18.44 o 
  -3   4  14       33.67       32.49     13.87 o 
  -2   4  14     1502.35     1444.26     58.60 o 
  -1   4  14        2.04        3.42     10.97 o 
   0   4  14      241.65      223.92     15.66 o 
  -3   5  14     1156.31     1189.95     95.46 o 
  -2   5  14        3.09       -0.64     11.35 o 
  -1   5  14       13.21       22.15     25.47 o 
   0   5  14       16.22       27.55     12.03 o 
  -3   6  14        0.06       -3.39     18.58 o 
  -2   6  14      852.02      902.14     36.17 o 
  -1   6  14        9.46        6.74     11.29 o 
   0   6  14      401.19      430.79     24.24 o 
  -2   7  14        4.43       12.20     12.58 o 
  -1   7  14       36.33       27.31     18.29 o 
                                                 
